# Supplementary material for: Ethyl 5-amino-1-(4-chloro-2-nitro­phen­yl)-1H-pyrazole-4-carboxyl­ate
Source: Acta Crystallogr Sect E Struct Rep Online. 2009 Jan 10;65(Pt 2):o275–6. doi: 10.1107/S1600536809000488 (PMC2968147; doi:10.1107/S1600536809000488)
Supplement: Supplementary file 2 [file e-65-0o275-Isup2.hkl]

# 
# h,k,l, Fc-squared, Fo-squared, sigma(Fo-squared) and status flag 
# 
data_I
_shelx_title ' mzr14 in P2(1)/n' 
_shelx_refln_list_code          4 
_shelx_F_calc_maximum      197.90 
_exptl_crystal_F_000       640.00 
_reflns_d_resolution_high  0.6989 
 
loop_ 
 _symmetry_equiv_pos_as_xyz 
 'x, y, z' 
 '-x+1/2, y+1/2, -z+1/2' 
 '-x, -y, -z' 
 'x-1/2, -y-1/2, z-1/2' 
 
_cell_length_a     8.5899 
_cell_length_b    10.2413 
_cell_length_c    15.6633 
_cell_angle_alpha  90.000 
_cell_angle_beta   96.542 
_cell_angle_gamma  90.000 
 
_shelx_F_squared_multiplier     1.000 
 
loop_ 
 _refln_index_h 
 _refln_index_k 
 _refln_index_l 
 _refln_F_squared_calc 
 _refln_F_squared_meas 
 _refln_F_squared_sigma 
 _refln_observed_status 
   2   0   0     5814.05     6033.64     54.02 o 
   4   0   0      321.61      252.79      4.11 o 
   6   0   0       89.76       81.66      2.60 o 
   8   0   0       59.31       55.88      3.99 o 
  10   0   0        9.41       15.91      5.85 o 
  12   0   0        0.27        0.30      2.33 o 
   1   1   0      607.90      628.11      5.02 o 
   2   1   0    20034.39    19989.88    139.31 o 
   3   1   0      365.30      398.77      3.58 o 
   4   1   0     1375.86     1356.08     11.11 o 
   5   1   0      914.02      938.24      7.71 o 
   6   1   0      208.70      196.65      3.01 o 
   7   1   0       15.50       14.14      1.60 o 
   8   1   0       33.57       26.90      2.09 o 
   9   1   0      154.95      157.07      4.67 o 
  10   1   0      154.12      182.31      5.33 o 
  11   1   0      129.38      147.96      5.11 o 
  12   1   0        0.02        1.35      1.81 o 
   0   2   0       13.23        7.73      0.68 o 
   1   2   0    39162.75    37935.27    312.10 o 
   2   2   0     2330.83     2497.64     16.60 o 
   3   2   0     3335.07     3486.10     25.28 o 
   4   2   0     1296.94     1290.39     10.97 o 
   5   2   0      195.07      241.32      3.70 o 
   6   2   0       39.55       41.08      1.79 o 
   7   2   0      106.78      109.97      3.27 o 
   8   2   0      152.24      164.57      4.48 o 
   9   2   0       12.54       12.55      1.80 o 
  10   2   0       20.78       19.45      2.22 o 
  11   2   0       26.14       24.33      2.76 o 
  12   2   0       98.50       97.43      5.29 o 
   1   3   0     4022.31     4298.22     27.85 o 
   2   3   0     2301.04     2326.93     15.72 o 
   3   3   0     2778.26     2741.78     18.52 o 
   4   3   0      341.64      336.06      4.29 o 
   5   3   0        5.07        5.49      0.83 o 
   6   3   0      206.07      223.74      3.93 o 
   7   3   0      170.58      172.87      3.66 o 
   8   3   0        0.30       -0.16      1.04 o 
   9   3   0       11.04       12.09      1.80 o 
  10   3   0       23.74       23.68      3.01 o 
  11   3   0        0.43        1.52      1.89 o 
   0   4   0     3401.92     3627.60     39.80 o 
   1   4   0       77.90       83.37      2.02 o 
   2   4   0      764.11      915.85      7.15 o 
   3   4   0     2128.71     2266.24     15.81 o 
   4   4   0     5648.73     5872.06     38.31 o 
   5   4   0      962.99      959.41      9.40 o 
   6   4   0       49.21       57.39      2.14 o 
   7   4   0        0.15        0.80      0.97 o 
   8   4   0        0.61        0.75      1.75 o 
   9   4   0       83.56       73.57      4.07 o 
  10   4   0        0.86       -1.56      1.65 o 
  11   4   0       27.48       21.95      4.16 o 
   1   5   0      144.36      122.58      2.24 o 
   2   5   0       12.41       15.97      1.03 o 
   3   5   0      199.69      199.04      2.63 o 
   4   5   0        0.92        1.76      0.53 o 
   5   5   0       66.49       77.32      2.25 o 
   6   5   0      763.14      740.53      8.42 o 
   7   5   0      264.44      263.33      5.63 o 
   8   5   0       57.58       55.32      2.96 o 
   9   5   0      303.44      298.98      7.99 o 
  10   5   0      103.11      117.94      5.44 o 
  11   5   0       10.35       12.97      2.81 o 
   0   6   0     1590.74     1618.75     20.01 o 
   1   6   0     1209.35     1420.55     10.95 o 
   2   6   0      713.73      698.86      7.37 o 
   3   6   0      227.09      236.16      3.80 o 
   4   6   0      970.04      986.28      9.70 o 
   5   6   0      548.71      597.26      8.51 o 
   6   6   0      127.69      119.94      3.75 o 
   7   6   0      276.26      258.35      8.84 o 
   8   6   0      382.51      354.75      7.23 o 
   9   6   0        7.09        4.86      2.07 o 
  10   6   0       10.63        4.39      2.26 o 
  11   6   0       62.49       78.41      5.52 o 
   1   7   0        8.23        8.20      0.96 o 
   2   7   0     1846.48     1862.33     15.96 o 
   3   7   0      182.54      209.98      3.80 o 
   4   7   0      109.18      122.13      3.59 o 
   5   7   0      110.76      102.82      3.44 o 
   6   7   0       11.96       11.99      1.68 o 
   7   7   0      189.73      194.54      5.30 o 
   8   7   0        7.44        4.74      1.65 o 
   9   7   0      107.53      110.57      4.51 o 
  10   7   0       23.41       20.23      3.23 o 
   0   8   0      232.72      271.15      7.30 o 
   1   8   0      103.04       98.55      3.93 o 
   2   8   0      184.28      204.81      4.53 o 
   3   8   0      148.80      139.45      4.48 o 
   4   8   0      100.66      114.36      3.59 o 
   5   8   0      108.57       92.30      3.40 o 
   6   8   0      295.07      288.93      6.33 o 
   7   8   0       83.77       79.87      3.70 o 
   8   8   0       26.95       20.93      2.53 o 
   9   8   0       21.81       17.55      2.59 o 
  10   8   0       59.93       66.06      4.94 o 
   1   9   0      305.61      324.27      6.89 o 
   2   9   0       34.71       34.74      2.53 o 
   3   9   0       41.71       34.47      1.96 o 
   4   9   0       34.72       38.44      2.52 o 
   5   9   0        8.12        3.75      1.52 o 
   6   9   0      145.62      142.60      4.62 o 
   7   9   0      127.86      136.08      4.82 o 
   8   9   0        1.45       -1.38      1.38 o 
   9   9   0        8.64        6.95      2.28 o 
   0  10   0      138.60      143.09      5.92 o 
   1  10   0       38.10       31.27      2.42 o 
   2  10   0       17.07       15.00      1.74 o 
   3  10   0       19.25       23.27      2.52 o 
   4  10   0        0.45       -1.06      1.06 o 
   5  10   0        7.03        7.95      1.70 o 
   6  10   0       38.35       41.87      3.01 o 
   7  10   0       33.57       31.69      2.97 o 
   8  10   0      201.94      210.71      6.46 o 
   1  11   0        3.82        1.51      1.31 o 
   2  11   0       83.55       89.35      4.12 o 
   3  11   0       63.00       55.15      3.60 o 
   4  11   0        0.16        1.30      1.58 o 
   5  11   0      108.02      105.65      6.06 o 
   6  11   0        2.17        0.54      1.87 o 
   7  11   0        4.63        7.93      2.29 o 
   8  11   0       79.54       93.28      5.39 o 
   0  12   0        4.59        4.43      2.33 o 
   1  12   0        5.52        4.80      1.58 o 
   2  12   0       20.72       21.35      3.41 o 
   3  12   0        0.03        2.84      1.72 o 
   4  12   0        3.34        3.70      1.87 o 
   5  12   0        5.98        5.26      2.71 o 
   6  12   0       12.98       19.87      3.28 o 
   7  12   0      449.55      520.12     20.27 o 
   1  13   0        3.59        0.58      1.60 o 
   2  13   0      158.23      178.05      9.04 o 
   3  13   0       53.09       53.23      4.12 o 
   4  13   0       91.28       91.39      5.08 o 
   5  13   0       63.51       70.93      4.80 o 
   0  14   0        4.25        4.87      2.76 o 
   1  14   0       24.36       18.90      3.00 o 
   2  14   0        4.17        3.18      2.59 o 
   3  14   0       43.80       43.64      4.05 o 
 -11   0   1       68.20       76.24      8.38 o 
  -9   0   1        1.40        2.88      1.78 o 
  -7   0   1      202.60      204.88      8.77 o 
  -5   0   1      258.65      281.67      4.63 o 
  -3   0   1     5147.68     5190.94     52.54 o 
  -1   0   1     5148.81     4967.41     55.96 o 
   1   0   1     2128.71     2280.09     56.14 o 
   3   0   1     4545.57     4942.61     45.09 o 
   5   0   1       31.54       14.98      1.21 o 
   7   0   1      350.76      346.38      8.68 o 
   9   0   1        6.96        8.51      4.09 o 
  11   0   1       22.79        9.49      2.88 o 
 -12   1   1       23.27       22.63      2.80 o 
 -11   1   1       39.84       44.19      4.16 o 
 -10   1   1       56.05       55.64      3.16 o 
  -9   1   1       23.53       24.63      2.29 o 
  -8   1   1      350.04      326.63      6.23 o 
  -7   1   1      319.47      309.77      5.74 o 
  -6   1   1     1072.24     1039.73      9.78 o 
  -5   1   1      578.50      562.30      5.26 o 
  -4   1   1        0.90        1.67      0.63 o 
  -3   1   1     4376.89     4446.06     28.67 o 
  -2   1   1     3720.86     3830.54     24.64 o 
  -1   1   1      223.30      223.05      2.22 o 
   0   1   1        2.05       -0.35      0.35 o 
   1   1   1     1099.88     1182.71      9.89 o 
   2   1   1    12917.51    13052.42    101.70 o 
   3   1   1      391.36      396.57      4.27 o 
   4   1   1     2085.75     2239.81     16.51 o 
   5   1   1       16.49       16.94      1.08 o 
   6   1   1     1022.49      977.93      9.64 o 
   7   1   1       88.23       86.25      3.11 o 
   8   1   1      132.60      131.64      3.99 o 
   9   1   1        0.11        1.52      1.21 o 
  10   1   1        5.12        6.40      2.48 o 
  11   1   1        0.01       -0.46      1.50 o 
  12   1   1       56.60       63.59      3.96 o 
 -12   2   1       20.56       27.50      4.46 o 
 -11   2   1       45.63       46.52      3.29 o 
 -10   2   1      129.45      148.76      4.86 o 
  -9   2   1        1.39        0.18      1.18 o 
  -8   2   1       40.37       43.39      3.35 o 
  -7   2   1       85.03       86.15      2.55 o 
  -6   2   1      121.50      124.26      2.82 o 
  -5   2   1      724.93      678.96      7.09 o 
  -4   2   1      416.23      384.46      3.78 o 
  -3   2   1     2921.93     3058.23     20.23 o 
  -2   2   1      656.62      769.05      5.79 o 
  -1   2   1       99.78       80.58      1.25 o 
   0   2   1     7279.63     7470.60     75.61 o 
   1   2   1      407.19      413.83      4.31 o 
   2   2   1     1414.04     1366.34      9.61 o 
   3   2   1      696.69      685.78      6.43 o 
   4   2   1     7019.03     7236.43     51.08 o 
   5   2   1     1407.35     1397.39     12.28 o 
   6   2   1        0.35        3.07      0.87 o 
   7   2   1       61.47       53.43      3.43 o 
   8   2   1      109.94      107.87      4.61 o 
   9   2   1      100.96      103.58      3.92 o 
  10   2   1        0.40       -0.25      1.29 o 
  11   2   1        5.44        7.02      2.25 o 
  12   2   1       11.12        9.75      5.07 o 
 -12   3   1        6.56        4.68      4.29 o 
 -11   3   1       45.40       48.96      6.47 o 
 -10   3   1        0.75        2.75      1.52 o 
  -9   3   1        0.19        2.55      1.38 o 
  -8   3   1      266.46      253.93      5.53 o 
  -7   3   1     1003.71      982.09     10.31 o 
  -6   3   1     1759.43     1771.91     15.38 o 
  -5   3   1     1550.87     1567.83     17.71 o 
  -4   3   1     2455.65     2493.07     17.28 o 
  -3   3   1     2189.55     2351.79     16.11 o 
  -2   3   1      577.38      603.05      4.98 o 
  -1   3   1       52.68       60.91      1.17 o 
   0   3   1    11963.30    11792.98    149.55 o 
   1   3   1      563.48      551.32      5.18 o 
   2   3   1       56.78       32.62      1.28 o 
   3   3   1      131.80      163.61      2.07 o 
   4   3   1      131.45      143.39      2.64 o 
   5   3   1      244.31      248.81      3.92 o 
   6   3   1      140.67      143.18      3.16 o 
   7   3   1        6.45        7.24      1.17 o 
   8   3   1      126.40      124.65      3.91 o 
   9   3   1       16.47       16.88      2.05 o 
  10   3   1       14.46       13.24      2.46 o 
  11   3   1      104.32      113.11      5.44 o 
 -11   4   1       65.27       70.67      5.35 o 
 -10   4   1       26.62       28.95      3.26 o 
  -9   4   1        0.42       -1.27      1.27 o 
  -8   4   1      661.49      638.18      8.26 o 
  -7   4   1        0.20        2.52      0.94 o 
  -6   4   1     1862.40     1786.09     15.66 o 
  -5   4   1       82.84       90.05      4.60 o 
  -4   4   1       81.58       72.96      1.92 o 
  -3   4   1       26.46       20.85      0.93 o 
  -2   4   1      716.02      702.17      5.92 o 
  -1   4   1     3054.98     3486.07     23.07 o 
   0   4   1       10.15        6.86      0.61 o 
   1   4   1       29.95       37.69      1.28 o 
   2   4   1      355.73      365.39      4.21 o 
   3   4   1      335.01      401.50      4.19 o 
   4   4   1     2148.40     2164.13     17.35 o 
   5   4   1     2176.77     2282.79     18.69 o 
   6   4   1       59.73       57.66      2.16 o 
   7   4   1       59.94       66.01      2.46 o 
   8   4   1      119.63      119.61      3.94 o 
   9   4   1        9.87        9.11      2.15 o 
  10   4   1        0.98        1.82      1.65 o 
  11   4   1       40.52       40.98      3.78 o 
 -11   5   1        9.92       13.49      3.82 o 
 -10   5   1       28.79       31.51      3.43 o 
  -9   5   1       12.33        9.26      3.28 o 
  -8   5   1      428.89      430.28      7.65 o 
  -7   5   1       49.30       55.16      2.76 o 
  -6   5   1      317.85      342.86      5.24 o 
  -5   5   1       22.06       29.50      1.56 o 
  -4   5   1      169.87      207.06      2.89 o 
  -3   5   1      303.47      336.71      3.80 o 
  -2   5   1     1503.17     1543.47     11.55 o 
  -1   5   1     2824.04     3014.15     20.49 o 
   0   5   1      577.54      559.83      5.15 o 
   1   5   1     2204.58     2338.24     18.23 o 
   2   5   1     1237.42     1205.87     10.57 o 
   3   5   1     1221.16     1279.83     11.25 o 
   4   5   1      399.75      403.11      4.21 o 
   5   5   1       73.74       67.78      3.44 o 
   6   5   1     2046.17     1971.16     20.60 o 
   7   5   1        8.24        4.53      1.31 o 
   8   5   1        1.28        2.38      1.29 o 
   9   5   1        5.21        3.25      1.89 o 
  10   5   1       61.97       65.38      4.57 o 
  11   5   1        1.33        0.21      2.44 o 
 -11   6   1        6.56        9.59      2.81 o 
 -10   6   1       22.80       21.06      3.15 o 
  -9   6   1      111.39      114.83      8.23 o 
  -8   6   1       42.75       43.54      2.85 o 
  -7   6   1     1758.91     1725.98     18.70 o 
  -6   6   1       26.34       25.43      2.08 o 
  -5   6   1     1096.75     1056.34     12.36 o 
  -4   6   1      109.34      102.40      2.09 o 
  -3   6   1      607.84      637.81      6.06 o 
  -2   6   1       45.98       32.52      1.17 o 
  -1   6   1      702.21      744.25      8.97 o 
   0   6   1     4692.98     4947.86     32.77 o 
   1   6   1      849.09      897.24      8.81 o 
   2   6   1     1435.78     1506.42     13.16 o 
   3   6   1      244.97      245.81      3.86 o 
   4   6   1        2.88        1.07      0.81 o 
   5   6   1        0.11       -0.21      0.94 o 
   6   6   1        1.72        1.08      1.05 o 
   7   6   1        3.95        4.55      1.41 o 
   8   6   1      491.03      468.60      8.45 o 
   9   6   1        4.58        3.91      1.89 o 
  10   6   1        8.62       15.63      2.87 o 
  11   6   1        0.01       -2.73      4.29 o 
 -10   7   1        2.47        1.46      2.16 o 
  -9   7   1      280.85      265.24      7.15 o 
  -8   7   1      155.02      162.78      5.05 o 
  -7   7   1      631.35      640.01      9.93 o 
  -6   7   1        0.47        1.72      1.26 o 
  -5   7   1     1029.31      974.55     14.74 o 
  -4   7   1     1036.83     1024.36     10.37 o 
  -3   7   1       75.17       63.43      2.11 o 
  -2   7   1        4.43       11.41      1.10 o 
  -1   7   1     1176.50     1191.93      9.92 o 
   0   7   1      608.31      627.92      9.56 o 
   1   7   1       12.29       13.21      1.14 o 
   2   7   1       58.77       57.13      3.37 o 
   3   7   1       21.54       25.39      1.53 o 
   4   7   1      128.44      137.88      3.85 o 
   5   7   1      333.55      311.96      8.61 o 
   6   7   1       54.01       56.26      2.87 o 
   7   7   1        0.11       -0.52      1.24 o 
   8   7   1       10.81       10.69      1.93 o 
   9   7   1       13.00       14.60      2.77 o 
  10   7   1       45.80       39.87      4.04 o 
 -10   8   1       17.55       16.31      4.67 o 
  -9   8   1      111.05      113.88      4.80 o 
  -8   8   1      343.46      339.27      9.17 o 
  -7   8   1        8.69        9.31      1.83 o 
  -6   8   1        1.80        1.76      1.46 o 
  -5   8   1       33.32       34.24      2.33 o 
  -4   8   1      618.57      582.39      8.55 o 
  -3   8   1      841.03      824.99      9.75 o 
  -2   8   1       90.64       86.90      2.51 o 
  -1   8   1      185.51      215.30      4.63 o 
   0   8   1        8.21        6.12      1.21 o 
   1   8   1     2620.49     2633.77     21.56 o 
   2   8   1      230.62      247.61      4.41 o 
   3   8   1      100.75      108.77      2.91 o 
   4   8   1       18.62       22.44      2.31 o 
   5   8   1        1.22        1.05      1.14 o 
   6   8   1      114.49      116.65      5.29 o 
   7   8   1        5.65        6.46      1.92 o 
   8   8   1        0.78        1.92      1.61 o 
   9   8   1       90.33       82.21      4.26 o 
  10   8   1        8.69        2.67      2.65 o 
  -9   9   1       11.88        9.79      2.41 o 
  -8   9   1      203.06      201.02      6.08 o 
  -7   9   1      203.12      208.93      5.84 o 
  -6   9   1        0.18       -0.68      1.34 o 
  -5   9   1       45.60       45.14      2.72 o 
  -4   9   1      258.15      236.17      5.48 o 
  -3   9   1      416.90      402.37      6.10 o 
  -2   9   1      312.53      282.25      5.59 o 
  -1   9   1       75.14       74.51      2.97 o 
   0   9   1       66.46       71.24      3.26 o 
   1   9   1      202.21      187.86      4.52 o 
   2   9   1      231.51      229.85      4.40 o 
   3   9   1      210.40      211.30      4.30 o 
   4   9   1        2.73        4.00      1.41 o 
   5   9   1       15.23       13.13      1.84 o 
   6   9   1        1.74        0.30      1.38 o 
   7   9   1      219.49      223.88      8.33 o 
   8   9   1        0.64       -0.40      1.63 o 
   9   9   1        0.59       -1.48      1.66 o 
  -8  10   1       10.41        6.46      2.17 o 
  -7  10   1       30.20       24.02      2.69 o 
  -6  10   1       67.91       63.93      3.45 o 
  -5  10   1       22.80       24.84      2.42 o 
  -4  10   1       58.90       60.59      3.59 o 
  -3  10   1      816.50      788.88     10.86 o 
  -2  10   1      340.04      343.16      6.55 o 
  -1  10   1       56.40       54.95      3.71 o 
   0  10   1        8.30       12.88      3.04 o 
   1  10   1       19.04       20.68      1.98 o 
   2  10   1      228.21      245.48      5.50 o 
   3  10   1        8.79       12.15      2.09 o 
   4  10   1      283.08      294.63      6.46 o 
   5  10   1       10.61       10.15      1.93 o 
   6  10   1        2.97        1.36      1.65 o 
   7  10   1        6.41        5.52      1.85 o 
   8  10   1        8.35        2.26      1.93 o 
  -8  11   1       15.81        9.17      2.91 o 
  -7  11   1       34.38       30.66      3.06 o 
  -6  11   1        0.82       -0.36      1.77 o 
  -5  11   1       56.27       57.71      3.87 o 
  -4  11   1       77.33       76.49      4.19 o 
  -3  11   1        5.29        4.61      1.72 o 
  -2  11   1        3.91        4.67      1.50 o 
  -1  11   1      300.97      287.85      6.37 o 
   0  11   1       14.76       10.42      2.08 o 
   1  11   1        2.99        1.69      1.63 o 
   2  11   1       86.32       77.65      3.39 o 
   3  11   1       49.12       41.08      3.26 o 
   4  11   1       34.34       30.70      2.96 o 
   5  11   1       18.60       19.90      3.86 o 
   6  11   1       40.63       43.94      3.31 o 
   7  11   1        0.38       -1.03      1.73 o 
  -7  12   1        7.83        8.19      5.07 o 
  -6  12   1        3.84        5.83      2.38 o 
  -5  12   1        1.14        0.79      1.87 o 
  -4  12   1      100.28       97.38      4.85 o 
  -3  12   1       42.15       38.23      4.87 o 
  -2  12   1       20.85       22.74      2.43 o 
  -1  12   1       32.71       28.35      2.52 o 
   0  12   1        4.07        5.80      1.70 o 
   1  12   1       17.05       15.95      2.09 o 
   2  12   1       24.74       28.25      2.98 o 
   3  12   1        7.64        3.88      1.94 o 
   4  12   1      162.25      188.51     12.67 o 
   5  12   1       27.69       24.54      4.31 o 
   6  12   1       69.38       71.47      4.80 o 
  -5  13   1      157.66      178.05      8.65 o 
  -4  13   1       29.94       27.43      3.22 o 
  -3  13   1       89.35       85.66      4.86 o 
  -2  13   1       15.43       15.61      2.75 o 
  -1  13   1       12.41       16.66      2.87 o 
   0  13   1      118.73      128.33      4.67 o 
   1  13   1       86.24       85.08      3.98 o 
   2  13   1       12.67        7.54      2.25 o 
   3  13   1       62.36       64.14      5.28 o 
   4  13   1       28.27       30.28      4.26 o 
   5  13   1       14.34       16.31      3.04 o 
  -3  14   1      227.17      233.87      7.86 o 
  -2  14   1       25.50       26.51      3.43 o 
  -1  14   1       17.22       13.26      2.70 o 
   0  14   1       20.09       14.33      2.43 o 
   1  14   1        5.61        2.13      2.17 o 
   2  14   1       10.01       15.44      4.54 o 
   3  14   1       76.50       84.60      5.06 o 
 -12   0   2      180.46      189.00      8.53 o 
 -10   0   2       60.30       60.22      4.54 o 
  -8   0   2      656.05      670.09     13.48 o 
  -6   0   2      689.08      618.96      8.54 o 
  -4   0   2      120.01      151.92      2.97 o 
  -2   0   2     3089.03     2933.24     26.86 o 
   0   0   2        7.27        8.11      1.56 o 
   2   0   2      111.83      131.17      2.41 o 
   4   0   2     2846.52     3144.72     30.12 o 
   6   0   2       34.71       47.68      2.07 o 
   8   0   2      401.85      412.54     13.26 o 
  10   0   2      187.36      170.50     13.45 o 
  12   0   2        5.53       11.70      5.46 o 
 -12   1   2       33.22       33.97      5.85 o 
 -11   1   2       48.45       48.74      3.27 o 
 -10   1   2      219.44      218.81      5.74 o 
  -9   1   2        0.00        1.02      1.26 o 
  -8   1   2      544.44      523.42      8.22 o 
  -7   1   2      338.69      320.75      4.83 o 
  -6   1   2     2239.81     2162.08     20.22 o 
  -5   1   2       14.96       14.56      1.10 o 
  -4   1   2     3462.91     3275.40     21.89 o 
  -3   1   2       51.88       47.59      1.11 o 
  -2   1   2       15.74        9.62      0.50 o 
  -1   1   2     1017.56     1014.99      7.51 o 
   0   1   2      181.14      182.80      1.94 o 
   1   1   2      755.66      844.23      5.99 o 
   2   1   2      418.48      492.72      4.10 o 
   3   1   2     1507.19     1432.28     11.71 o 
   4   1   2     1412.77     1391.63     10.49 o 
   5   1   2       37.28       41.63      1.27 o 
   6   1   2        0.04        0.27      0.68 o 
   7   1   2       26.93       24.21      1.95 o 
   8   1   2       55.18       64.05      2.97 o 
   9   1   2       60.59       51.95      2.95 o 
  10   1   2        5.15        5.42      1.74 o 
  11   1   2       57.24       54.38      3.43 o 
 -12   2   2       10.76       10.86      2.62 o 
 -11   2   2      192.41      191.61      5.91 o 
 -10   2   2        0.57        1.31      1.69 o 
  -9   2   2      114.50      117.61      3.99 o 
  -8   2   2      289.31      299.09      5.97 o 
  -7   2   2      105.32       88.57      2.81 o 
  -6   2   2     1302.58     1204.99     11.32 o 
  -5   2   2       62.96       77.91      1.64 o 
  -4   2   2     1641.10     1662.14     12.03 o 
  -3   2   2      260.65      307.13      3.10 o 
  -2   2   2    12568.42    12318.08    140.71 o 
  -1   2   2     7361.03     7633.06     81.92 o 
   0   2   2     2458.62     2599.14     16.95 o 
   1   2   2        0.60        0.91      0.54 o 
   2   2   2     5998.74     6153.47     39.13 o 
   3   2   2     4188.52     4502.61     32.35 o 
   4   2   2      241.66      314.49      4.53 o 
   5   2   2      229.54      256.48      4.40 o 
   6   2   2      153.40      134.63      3.54 o 
   7   2   2      111.23      120.88      3.09 o 
   8   2   2        9.61       10.56      1.61 o 
   9   2   2       71.13       72.71      3.77 o 
  10   2   2       98.79       98.93      4.22 o 
  11   2   2        6.54       10.37      2.46 o 
 -12   3   2        6.22        3.16      2.22 o 
 -11   3   2      420.95      430.50     17.45 o 
 -10   3   2      142.47      151.27      4.84 o 
  -9   3   2       18.79       18.73      2.04 o 
  -8   3   2       19.58       16.42      1.59 o 
  -7   3   2     1067.90     1061.72     10.99 o 
  -6   3   2        6.45        5.09      0.99 o 
  -5   3   2       59.08       59.41      1.46 o 
  -4   3   2     1325.70     1385.05     10.46 o 
  -3   3   2       24.27       39.66      1.20 o 
  -2   3   2     1492.05     1656.57     11.63 o 
  -1   3   2     4366.85     4585.84     29.50 o 
   0   3   2    14361.87    13890.58    122.20 o 
   1   3   2     2010.52     2001.12     15.05 o 
   2   3   2      272.49      304.12      4.09 o 
   3   3   2      140.84      132.21      2.21 o 
   4   3   2       61.22       77.11      1.96 o 
   5   3   2      253.57      247.89      3.94 o 
   6   3   2        6.54        9.22      1.19 o 
   7   3   2      333.46      336.40      5.36 o 
   8   3   2        0.08       -0.84      1.14 o 
   9   3   2       61.88       62.85      3.24 o 
  10   3   2      135.75      132.09      5.46 o 
  11   3   2        8.49        8.46      2.31 o 
 -11   4   2        4.76        4.86      2.23 o 
 -10   4   2      157.88      162.28      8.71 o 
  -9   4   2      280.64      280.65      7.44 o 
  -8   4   2      128.83      123.71      3.75 o 
  -7   4   2        2.04        3.18      1.06 o 
  -6   4   2       17.81       11.10      1.23 o 
  -5   4   2      370.84      337.76      3.94 o 
  -4   4   2      326.05      383.77      4.10 o 
  -3   4   2      575.60      610.72      5.49 o 
  -2   4   2     1410.89     1455.82     10.70 o 
  -1   4   2      991.58      954.72      7.44 o 
   0   4   2      130.41      136.13      2.38 o 
   1   4   2      792.75      811.99      7.42 o 
   2   4   2      641.97      721.58      6.86 o 
   3   4   2     1623.49     1649.65     12.01 o 
   4   4   2     1405.03     1547.23     13.23 o 
   5   4   2      599.68      564.28      7.79 o 
   6   4   2       24.44       30.21      2.24 o 
   7   4   2      111.63      115.87      3.18 o 
   8   4   2        0.68        0.21      1.37 o 
   9   4   2       41.24       38.59      3.26 o 
  10   4   2       36.72       36.42      3.56 o 
  11   4   2        2.06        2.88      2.17 o 
 -11   5   2       13.90       10.02      2.58 o 
 -10   5   2      147.44      153.74      6.12 o 
  -9   5   2       89.60       83.87      4.68 o 
  -8   5   2       12.56       16.25      2.04 o 
  -7   5   2      138.84      137.01      3.43 o 
  -6   5   2       30.26       31.14      1.67 o 
  -5   5   2        0.50        1.50      0.77 o 
  -4   5   2      320.86      308.69      4.57 o 
  -3   5   2     1772.34     1857.24     13.65 o 
  -2   5   2      218.78      224.81      2.93 o 
  -1   5   2      268.64      245.76      3.07 o 
   0   5   2      170.11      163.20      2.31 o 
   1   5   2     6230.85     6346.50     45.19 o 
   2   5   2      414.19      484.18      7.67 o 
   3   5   2       10.89        5.78      0.77 o 
   4   5   2       82.55       77.96      2.00 o 
   5   5   2      158.32      139.59      2.99 o 
   6   5   2       54.79       53.58      2.64 o 
   7   5   2       45.31       39.05      2.50 o 
   8   5   2        7.65        7.44      1.61 o 
   9   5   2      205.46      195.59      6.57 o 
  10   5   2        1.35        4.78      2.09 o 
  11   5   2        0.18       -1.84      1.84 o 
 -11   6   2        5.59        5.63      2.39 o 
 -10   6   2        1.79        2.46      2.18 o 
  -9   6   2        1.37        0.88      1.44 o 
  -8   6   2      277.96      274.39      6.27 o 
  -7   6   2      429.76      419.00      7.47 o 
  -6   6   2       21.89       20.29      1.88 o 
  -5   6   2      105.34      122.17      3.55 o 
  -4   6   2       61.94       66.71      1.81 o 
  -3   6   2       20.99       32.79      1.42 o 
  -2   6   2       41.81       51.86      1.49 o 
  -1   6   2     1321.22     1326.25     10.46 o 
   0   6   2        0.00        0.03      0.46 o 
   1   6   2       16.75       10.13      0.96 o 
   2   6   2       89.72       93.33      2.30 o 
   3   6   2      154.94      133.85      2.72 o 
   4   6   2      135.00      124.99      3.44 o 
   5   6   2      148.57      170.14      4.32 o 
   6   6   2      341.17      333.34      6.42 o 
   7   6   2      153.36      137.45      4.32 o 
   8   6   2        0.57        0.57      1.86 o 
   9   6   2        0.03        0.32      1.91 o 
  10   6   2       18.54       10.46      2.63 o 
 -10   7   2       95.14       90.28      5.24 o 
  -9   7   2       13.37       13.93      2.31 o 
  -8   7   2        0.60        0.10      1.37 o 
  -7   7   2       27.53       23.66      2.21 o 
  -6   7   2        7.70        7.10      1.52 o 
  -5   7   2      326.08      308.66      5.92 o 
  -4   7   2       12.08       13.95      2.41 o 
  -3   7   2      140.45      149.44      3.26 o 
  -2   7   2       41.40       38.54      1.44 o 
  -1   7   2       47.91       52.65      1.60 o 
   0   7   2      191.50      199.60      3.97 o 
   1   7   2        3.15        7.57      0.95 o 
   2   7   2      114.79      114.82      2.98 o 
   3   7   2       52.49       65.97      2.21 o 
   4   7   2       86.59       82.90      3.26 o 
   5   7   2       44.00       44.53      2.76 o 
   6   7   2      160.90      139.31      6.92 o 
   7   7   2        1.67        2.75      1.31 o 
   8   7   2       49.47       64.21      3.55 o 
   9   7   2       50.76       50.58      6.41 o 
  10   7   2       69.94       58.66      4.56 o 
 -10   8   2        0.48        0.88      2.17 o 
  -9   8   2       12.69       14.57      2.37 o 
  -8   8   2      115.70      126.55      4.67 o 
  -7   8   2        3.31        1.54      1.38 o 
  -6   8   2        1.02        0.97      1.21 o 
  -5   8   2       53.38       53.85      2.77 o 
  -4   8   2        2.67        2.60      1.29 o 
  -3   8   2      713.27      672.12     10.17 o 
  -2   8   2     1068.35     1030.76     10.49 o 
  -1   8   2      162.93      168.72      6.78 o 
   0   8   2       10.21        9.33      1.14 o 
   1   8   2      117.07      121.17      3.11 o 
   2   8   2      746.73      723.87      8.37 o 
   3   8   2        3.81        4.09      1.03 o 
   4   8   2       14.83       12.73      1.70 o 
   5   8   2      173.85      164.79      4.67 o 
   6   8   2        5.41        6.72      1.61 o 
   7   8   2      213.88      209.12      5.78 o 
   8   8   2       43.58       42.67      3.19 o 
   9   8   2       38.73       50.35      3.53 o 
  10   8   2       35.91       42.11      7.80 o 
  -9   9   2        1.95        0.85      1.86 o 
  -8   9   2       34.75       37.01      3.11 o 
  -7   9   2        0.56        0.29      1.56 o 
  -6   9   2       86.78       74.97      3.50 o 
  -5   9   2        0.69        1.89      1.31 o 
  -4   9   2      297.68      307.04      6.15 o 
  -3   9   2        0.84        0.16      0.89 o 
  -2   9   2       21.51       23.56      1.84 o 
  -1   9   2       38.99       42.20      2.38 o 
   0   9   2     1919.43     1896.15     20.68 o 
   1   9   2       17.84       15.00      1.65 o 
   2   9   2        0.44       -0.83      0.83 o 
   3   9   2      361.61      348.29      5.62 o 
   4   9   2      255.51      265.63      5.98 o 
   5   9   2       29.63       27.15      2.45 o 
   6   9   2        0.54        0.77      1.45 o 
   7   9   2       23.05       21.59      2.52 o 
   8   9   2       18.65       15.75      2.42 o 
   9   9   2       88.51       86.37      4.59 o 
  -8  10   2        1.68        0.32      1.78 o 
  -7  10   2       36.40       37.51      3.11 o 
  -6  10   2        0.04       -0.47      1.54 o 
  -5  10   2        3.63        3.93      1.60 o 
  -4  10   2      516.01      503.09      9.99 o 
  -3  10   2        0.48       -1.06      1.06 o 
  -2  10   2       11.63        7.34      1.54 o 
  -1  10   2       10.68       10.22      1.70 o 
   0  10   2      664.29      626.56      9.45 o 
   1  10   2      170.82      156.38      4.44 o 
   2  10   2      257.29      265.05      5.70 o 
   3  10   2       96.60      103.96      4.93 o 
   4  10   2       39.59       44.39      4.00 o 
   5  10   2      184.24      188.17      5.42 o 
   6  10   2      201.62      202.80      8.88 o 
   7  10   2       94.19       97.86      4.84 o 
   8  10   2       27.35       38.86      5.54 o 
  -8  11   2        2.57        0.46      2.35 o 
  -7  11   2        8.27        3.27      2.07 o 
  -6  11   2       34.93       34.56      3.45 o 
  -5  11   2        9.87       11.00      2.23 o 
  -4  11   2        2.55        0.82      1.60 o 
  -3  11   2       44.21       51.83      3.51 o 
  -2  11   2       28.96       27.88      2.36 o 
  -1  11   2      459.19      423.67      7.84 o 
   0  11   2       83.13       91.11      3.70 o 
   1  11   2      703.03      669.19     10.22 o 
   2  11   2       63.97       62.16      3.16 o 
   3  11   2      145.22      147.16      5.55 o 
   4  11   2       10.07       10.92      2.15 o 
   5  11   2        1.37        1.73      1.77 o 
   6  11   2      109.09      120.72      5.54 o 
   7  11   2       12.68       19.63      3.71 o 
  -7  12   2       13.41       11.70      5.07 o 
  -6  12   2       22.97       25.34      3.24 o 
  -5  12   2       31.42       36.43      3.59 o 
  -4  12   2       40.98       32.64      3.22 o 
  -3  12   2       36.83       21.72      4.68 o 
  -2  12   2       63.04       68.57      3.49 o 
  -1  12   2       40.30       47.63      3.43 o 
   0  12   2        0.03        0.22      1.52 o 
   1  12   2     1059.82     1035.40     13.96 o 
   2  12   2        0.37       -1.50      1.54 o 
   3  12   2       30.37       27.91      3.07 o 
   4  12   2        0.02        2.50      1.87 o 
   5  12   2       49.57       51.82      4.04 o 
   6  12   2      107.34      116.02      5.77 o 
  -5  13   2        9.10       10.73      3.26 o 
  -4  13   2       24.41       23.56      3.71 o 
  -3  13   2       20.60       18.00      3.11 o 
  -2  13   2       37.08       36.14      3.42 o 
  -1  13   2       24.30       24.28      3.12 o 
   0  13   2       19.41       16.31      2.33 o 
   1  13   2        9.23        8.02      1.99 o 
   2  13   2       38.30       43.72      3.81 o 
   3  13   2      233.61      224.14     13.65 o 
   4  13   2       41.22       41.59      3.92 o 
   5  13   2       28.16       30.84      3.65 o 
  -3  14   2       29.69       27.39      3.59 o 
  -2  14   2        0.50       -0.09      1.94 o 
  -1  14   2        1.26        2.22      1.84 o 
   0  14   2       96.42       93.19      4.67 o 
   1  14   2       30.99       22.79      3.22 o 
   2  14   2       37.26       35.69      3.75 o 
   3  14   2       28.51       29.81      3.67 o 
 -11   0   3        8.49       12.84      5.26 o 
  -9   0   3       49.77       54.39      4.11 o 
  -7   0   3     2350.90     2265.47     23.90 o 
  -5   0   3        1.72        0.70      0.80 o 
  -3   0   3     1188.03     1160.64     12.30 o 
  -1   0   3       50.51       41.29      2.53 o 
   1   0   3     8011.59     7855.67     85.32 o 
   3   0   3     2341.24     2363.87     36.84 o 
   5   0   3      255.35      256.24      8.66 o 
   7   0   3      481.43      507.61     11.16 o 
   9   0   3      124.35      105.68      7.99 o 
  11   0   3      246.94      274.07      9.91 o 
 -12   1   3        3.32        4.82      1.99 o 
 -11   1   3       71.97       71.21      3.70 o 
 -10   1   3       30.60       30.63      2.48 o 
  -9   1   3      106.83      103.88      3.68 o 
  -8   1   3        0.35       -0.12      1.06 o 
  -7   1   3       95.54      107.99      2.77 o 
  -6   1   3      841.42      834.14      7.49 o 
  -5   1   3      257.43      242.39      3.94 o 
  -4   1   3      250.71      227.02      3.66 o 
  -3   1   3     2326.97     2495.74     16.76 o 
  -2   1   3     3479.70     3415.86     24.13 o 
  -1   1   3      220.21      204.85      2.33 o 
   0   1   3        6.18        4.15      0.44 o 
   1   1   3       75.86       78.67      2.03 o 
   2   1   3     1779.90     1815.01     12.48 o 
   3   1   3     1908.74     1999.94     14.00 o 
   4   1   3      258.43      308.80      4.50 o 
   5   1   3     1376.91     1327.48     10.90 o 
   6   1   3        0.58        2.15      0.85 o 
   7   1   3       10.90        6.27      1.38 o 
   8   1   3       52.36       41.11      3.21 o 
   9   1   3      117.87      119.54      4.23 o 
  10   1   3       70.06       65.75      3.60 o 
  11   1   3       16.83       16.94      2.48 o 
 -12   2   3        5.57        4.34      2.16 o 
 -11   2   3        2.85        3.77      1.75 o 
 -10   2   3        6.91        6.58      1.74 o 
  -9   2   3      114.01      113.20      3.93 o 
  -8   2   3      862.11      857.57     11.23 o 
  -7   2   3      277.27      271.09      4.47 o 
  -6   2   3      746.19      684.78      6.51 o 
  -5   2   3     2113.74     2137.40     15.41 o 
  -4   2   3      762.59      772.64      6.51 o 
  -3   2   3      536.60      505.74      4.52 o 
  -2   2   3     1190.83     1105.87      8.06 o 
  -1   2   3      314.91      294.77      3.23 o 
   0   2   3      711.98      653.59      5.01 o 
   1   2   3      258.25      287.63      2.76 o 
   2   2   3      316.85      345.07      3.30 o 
   3   2   3      329.86      314.65      4.09 o 
   4   2   3      132.88      140.90      2.86 o 
   5   2   3       71.29       72.73      2.14 o 
   6   2   3       59.09       58.38      2.15 o 
   7   2   3      330.11      317.49      6.12 o 
   8   2   3      195.63      166.87      4.61 o 
   9   2   3       20.72       19.98      2.50 o 
  10   2   3      158.34      181.15      5.44 o 
  11   2   3       23.06       30.83      3.43 o 
 -12   3   3        2.29        3.23      2.23 o 
 -11   3   3        1.01       -1.68      1.87 o 
 -10   3   3        5.13        6.42      1.63 o 
  -9   3   3        1.50        1.32      1.26 o 
  -8   3   3       16.17       13.95      1.49 o 
  -7   3   3       97.66       86.34      2.68 o 
  -6   3   3        3.71        4.01      0.93 o 
  -5   3   3        0.06        0.72      0.54 o 
  -4   3   3       85.47      104.03      2.41 o 
  -3   3   3      480.52      445.08      4.25 o 
  -2   3   3     4976.15     5144.62     34.15 o 
  -1   3   3       89.07       96.48      1.53 o 
   0   3   3     3559.05     3584.79     23.37 o 
   1   3   3      371.83      350.07      3.56 o 
   2   3   3     2336.30     2426.79     19.62 o 
   3   3   3       67.60       60.69      2.24 o 
   4   3   3      689.64      638.58      6.75 o 
   5   3   3      105.37      117.68      4.02 o 
   6   3   3       65.64       77.50      2.45 o 
   7   3   3      138.10      126.73      3.28 o 
   8   3   3      412.71      377.99      7.12 o 
   9   3   3      302.94      293.52      9.21 o 
  10   3   3        2.38        3.38      1.82 o 
  11   3   3       30.21       26.01      3.24 o 
 -11   4   3       51.99       52.36      4.00 o 
 -10   4   3       14.52       10.84      2.35 o 
  -9   4   3      201.00      207.85      5.47 o 
  -8   4   3      109.79      109.96      3.25 o 
  -7   4   3     1891.75     1838.06     16.50 o 
  -6   4   3       25.12       25.88      1.57 o 
  -5   4   3      322.52      354.28      4.15 o 
  -4   4   3     1626.80     1606.44     12.14 o 
  -3   4   3      146.48      134.92      2.18 o 
  -2   4   3       32.58       29.12      1.03 o 
  -1   4   3      649.47      733.23      6.17 o 
   0   4   3      743.12      767.07      6.28 o 
   1   4   3      228.60      274.89      3.53 o 
   2   4   3     3927.86     3962.12     28.96 o 
   3   4   3      725.40      806.29      6.75 o 
   4   4   3      677.51      703.37      6.27 o 
   5   4   3      162.14      163.70      4.21 o 
   6   4   3      527.41      491.26      6.52 o 
   7   4   3      707.33      652.96     10.78 o 
   8   4   3       11.46       13.76      2.16 o 
   9   4   3      176.30      157.58      6.72 o 
  10   4   3       15.37       14.00      2.64 o 
  11   4   3       73.01       64.07      4.59 o 
 -11   5   3       21.81       21.00      3.20 o 
 -10   5   3        5.97        9.46      2.28 o 
  -9   5   3      113.31      112.64      4.92 o 
  -8   5   3       16.79       10.22      1.80 o 
  -7   5   3      232.34      225.62      4.46 o 
  -6   5   3     1356.75     1322.09     13.26 o 
  -5   5   3      152.85      162.83      2.80 o 
  -4   5   3        3.38        3.08      0.62 o 
  -3   5   3     1807.01     1852.82     13.71 o 
  -2   5   3     1131.23     1154.71      9.16 o 
  -1   5   3       38.58       42.94      1.30 o 
   0   5   3       37.17       55.29      1.74 o 
   1   5   3      331.96      358.98      4.47 o 
   2   5   3      262.10      248.48      3.62 o 
   3   5   3      202.30      186.92      3.13 o 
   4   5   3      682.80      656.86      7.94 o 
   5   5   3      642.08      635.41     10.02 o 
   6   5   3      450.01      427.24      8.55 o 
   7   5   3      407.21      380.94     12.72 o 
   8   5   3      205.76      200.47      5.38 o 
   9   5   3       12.72        8.81      2.28 o 
  10   5   3       63.61       61.69      4.40 o 
  11   5   3        2.55        2.94      2.29 o 
 -11   6   3       39.63       45.33      4.20 o 
 -10   6   3       21.34       30.44      8.55 o 
  -9   6   3        0.95       -1.49      1.49 o 
  -8   6   3       72.70       65.63      3.31 o 
  -7   6   3      318.73      316.53      6.37 o 
  -6   6   3      726.04      697.26      9.67 o 
  -5   6   3       66.70       64.32      2.21 o 
  -4   6   3      762.95      761.16      7.23 o 
  -3   6   3      395.80      389.51      4.50 o 
  -2   6   3      192.41      199.49      3.63 o 
  -1   6   3      171.73      184.14      2.79 o 
   0   6   3     1739.33     1775.82     13.26 o 
   1   6   3       36.40       54.51      2.06 o 
   2   6   3      161.72      176.26      3.21 o 
   3   6   3      117.44      128.35      2.72 o 
   4   6   3      118.07      118.86      3.43 o 
   5   6   3      124.63      135.66      3.89 o 
   6   6   3      391.54      388.75     10.02 o 
   7   6   3      220.95      212.92      5.48 o 
   8   6   3      112.25       97.14      4.16 o 
   9   6   3       33.10       33.33      3.33 o 
  10   6   3        0.04       -0.03      1.72 o 
 -10   7   3       52.59       48.09      4.27 o 
  -9   7   3       53.05       68.25      3.68 o 
  -8   7   3       58.79       55.71      3.20 o 
  -7   7   3       96.55       83.97      3.49 o 
  -6   7   3       71.51       71.19      3.20 o 
  -5   7   3      635.15      595.03      8.66 o 
  -4   7   3       42.86       38.71      1.82 o 
  -3   7   3       35.76       36.79      1.46 o 
  -2   7   3       16.33       12.97      0.98 o 
  -1   7   3      343.84      389.87      5.23 o 
   0   7   3      542.88      565.08      7.37 o 
   1   7   3       72.40       90.24      2.43 o 
   2   7   3       82.54       75.83      2.71 o 
   3   7   3      233.58      243.84      4.12 o 
   4   7   3     2061.29     2035.42     20.50 o 
   5   7   3      304.04      300.59      7.37 o 
   6   7   3      646.92      625.87     15.53 o 
   7   7   3      138.65      123.59      5.29 o 
   8   7   3        0.03       -0.80      1.37 o 
   9   7   3       47.25       52.22      4.11 o 
  10   7   3        1.69       -0.94      1.93 o 
 -10   8   3       25.03       26.94      3.61 o 
  -9   8   3        1.45        1.87      1.88 o 
  -8   8   3       34.82       22.62      3.21 o 
  -7   8   3       56.47       46.30      2.96 o 
  -6   8   3      105.78       98.04      3.72 o 
  -5   8   3      591.69      579.53     10.64 o 
  -4   8   3      211.74      218.08      4.18 o 
  -3   8   3      478.03      503.53      9.77 o 
  -2   8   3      437.80      430.34      5.93 o 
  -1   8   3      301.68      308.01      4.78 o 
   0   8   3      334.89      346.04      5.28 o 
   1   8   3      705.07      710.12      8.21 o 
   2   8   3      432.96      412.07      5.89 o 
   3   8   3       98.00       95.78      2.77 o 
   4   8   3      196.90      179.05      4.72 o 
   5   8   3       71.98       63.54      3.06 o 
   6   8   3       67.32       64.78      3.34 o 
   7   8   3      314.63      301.74      7.06 o 
   8   8   3       27.53       21.86      2.57 o 
   9   8   3       59.91       57.25      4.64 o 
  -9   9   3       75.06       93.91      4.61 o 
  -8   9   3       29.59       27.09      4.56 o 
  -7   9   3      114.75      116.77      4.43 o 
  -6   9   3      152.98      144.62      4.57 o 
  -5   9   3       40.18       41.77      2.67 o 
  -4   9   3      233.37      224.72      5.19 o 
  -3   9   3      225.77      208.88      4.88 o 
  -2   9   3       34.53       30.19      2.25 o 
  -1   9   3      265.44      259.94      5.51 o 
   0   9   3      484.39      500.52      9.09 o 
   1   9   3       12.42       11.57      1.34 o 
   2   9   3       10.03        7.07      1.25 o 
   3   9   3      307.36      299.30      6.18 o 
   4   9   3       94.21      105.13      3.83 o 
   5   9   3      363.70      361.66      9.80 o 
   6   9   3       11.97        8.13      1.88 o 
   7   9   3        0.25        2.38      1.63 o 
   8   9   3        0.04       -1.54      1.54 o 
   9   9   3        8.49        7.22      3.04 o 
  -8  10   3      172.66      173.49      5.87 o 
  -7  10   3       13.78       16.94      2.43 o 
  -6  10   3        6.99        3.82      1.63 o 
  -5  10   3        3.87        3.02      1.64 o 
  -4  10   3       48.74       47.45      3.26 o 
  -3  10   3        0.70        0.26      1.09 o 
  -2  10   3      130.27      118.75      4.35 o 
  -1  10   3       62.21       61.87      3.55 o 
   0  10   3      546.27      527.90      9.51 o 
   1  10   3       29.12       25.07      2.46 o 
   2  10   3       44.02       39.14      2.42 o 
   3  10   3      373.70      370.20      7.19 o 
   4  10   3       14.99       13.90      3.21 o 
   5  10   3        5.20        6.58      1.77 o 
   6  10   3      129.75      136.10      4.94 o 
   7  10   3       11.33       11.04      2.29 o 
   8  10   3       21.43       22.04      2.86 o 
  -8  11   3        6.04        7.30      2.60 o 
  -7  11   3      127.51      143.90      6.13 o 
  -6  11   3        2.19       -0.21      1.87 o 
  -5  11   3       20.35       18.15      2.68 o 
  -4  11   3      141.17      132.35      8.23 o 
  -3  11   3        0.02       -1.17      1.26 o 
  -2  11   3      579.97      579.55     10.35 o 
  -1  11   3        1.78        1.33      1.31 o 
   0  11   3      455.73      422.37     10.88 o 
   1  11   3      476.40      479.42     15.42 o 
   2  11   3       13.53        8.26      1.70 o 
   3  11   3       77.96       75.71      4.20 o 
   4  11   3       98.22       96.63      8.47 o 
   5  11   3       17.57       12.45      2.54 o 
   6  11   3       15.49       21.34      2.67 o 
   7  11   3       60.61       49.52      4.28 o 
  -7  12   3       98.68       85.39      8.97 o 
  -6  12   3       16.80       10.81      2.62 o 
  -5  12   3       55.90       61.38      4.24 o 
  -4  12   3       93.86       96.09      5.74 o 
  -3  12   3        6.31        9.40      3.50 o 
  -2  12   3      167.93      164.02      5.29 o 
  -1  12   3        1.13        0.47      1.41 o 
   0  12   3      130.83      125.21      4.38 o 
   1  12   3        1.25       -0.49      1.41 o 
   2  12   3        0.96        1.30      1.58 o 
   3  12   3        8.08       10.84      2.23 o 
   4  12   3        7.36        2.81      1.92 o 
   5  12   3       11.47       16.06      2.81 o 
   6  12   3        0.02        1.71      2.09 o 
  -5  13   3       50.64       49.23      4.10 o 
  -4  13   3       37.53       35.61      3.55 o 
  -3  13   3        2.79        4.85      2.17 o 
  -2  13   3       36.12       33.60      5.16 o 
  -1  13   3       97.31       97.57      4.24 o 
   0  13   3      208.13      202.27      6.28 o 
   1  13   3       58.33       56.13      3.41 o 
   2  13   3       98.80      102.98      6.26 o 
   3  13   3       24.07       17.21      3.27 o 
   4  13   3        1.26        2.13      2.16 o 
   5  13   3      127.46      144.34      7.94 o 
  -3  14   3        6.96        7.30      2.88 o 
  -2  14   3        5.29        4.65      2.29 o 
  -1  14   3        3.64        3.89      1.98 o 
   0  14   3       36.07       36.79      3.21 o 
   1  14   3       60.94       44.41      4.59 o 
   2  14   3       56.05       52.98      4.34 o 
   3  14   3        9.81        9.75      5.07 o 
 -12   0   4       38.17       33.48      7.21 o 
 -10   0   4       84.83      102.62      5.61 o 
  -8   0   4      189.86      173.92      6.16 o 
  -6   0   4       28.17       25.07      1.77 o 
  -4   0   4     1510.52     1593.08     16.48 o 
  -2   0   4     6505.37     6545.99    101.20 o 
   0   0   4     4981.49     5093.29     56.49 o 
   2   0   4      306.42      363.57      5.08 o 
   4   0   4      153.26      120.88      4.51 o 
   6   0   4      691.97      602.32     11.99 o 
   8   0   4      135.84      110.15      5.51 o 
  10   0   4      147.04      136.01      6.88 o 
 -12   1   4       38.47       48.39      5.35 o 
 -11   1   4       10.67        6.88      1.88 o 
 -10   1   4        0.07       -1.26      1.26 o 
  -9   1   4       95.21      101.14      5.40 o 
  -8   1   4      691.30      677.55     11.31 o 
  -7   1   4      594.99      571.56      6.97 o 
  -6   1   4        1.91        3.17      0.93 o 
  -5   1   4      212.99      221.62      3.03 o 
  -4   1   4      291.51      300.30      4.94 o 
  -3   1   4     1021.42     1065.87      8.96 o 
  -2   1   4      192.42      212.51      2.62 o 
  -1   1   4      422.43      453.80      3.72 o 
   0   1   4       25.35       24.15      1.14 o 
   1   1   4       32.02       22.78      0.78 o 
   2   1   4      901.36      838.47      6.53 o 
   3   1   4       22.32        9.38      0.69 o 
   4   1   4      947.51     1037.67      9.24 o 
   5   1   4      118.37      130.94      2.40 o 
   6   1   4      513.47      510.51      6.52 o 
   7   1   4      409.04      415.27      7.16 o 
   8   1   4      134.29      111.74      3.94 o 
   9   1   4       20.99       23.76      2.33 o 
  10   1   4       30.77       32.93      2.93 o 
  11   1   4        2.11        0.36      1.63 o 
 -12   2   4       20.09       21.08      2.72 o 
 -11   2   4        0.68        1.95      1.60 o 
 -10   2   4       88.30       95.79      4.78 o 
  -9   2   4       79.75       77.97      3.32 o 
  -8   2   4       31.47       34.76      2.33 o 
  -7   2   4      272.62      270.65      4.76 o 
  -6   2   4      130.70      135.17      2.47 o 
  -5   2   4      439.36      413.14      4.47 o 
  -4   2   4      546.50      591.18      5.38 o 
  -3   2   4     5538.26     5586.34     35.91 o 
  -2   2   4     1898.40     2086.46     14.21 o 
  -1   2   4      291.54      338.80      3.40 o 
   0   2   4     1933.26     2137.71     14.35 o 
   1   2   4        7.10       15.27      0.68 o 
   2   2   4      748.36      786.13      7.29 o 
   3   2   4      146.80      166.05      2.44 o 
   4   2   4      602.40      593.94     10.46 o 
   5   2   4       32.69       29.81      1.59 o 
   6   2   4       63.05       57.60      2.17 o 
   7   2   4      206.56      176.85      4.51 o 
   8   2   4       65.48       61.35      3.11 o 
   9   2   4       22.98       21.37      2.25 o 
  10   2   4       99.13      107.74      5.08 o 
  11   2   4        4.22        1.80      3.64 o 
 -12   3   4       26.02       21.26      3.71 o 
 -11   3   4        8.61       10.07      2.46 o 
 -10   3   4       10.91       10.35      1.85 o 
  -9   3   4       53.68       55.09      3.10 o 
  -8   3   4        7.30        5.31      1.17 o 
  -7   3   4     1312.39     1245.19     12.20 o 
  -6   3   4        6.41        6.45      1.46 o 
  -5   3   4      801.19      789.53      7.29 o 
  -4   3   4      150.88      162.68      2.46 o 
  -3   3   4      126.31      128.44      2.08 o 
  -2   3   4       65.76       53.19      1.51 o 
  -1   3   4     3732.30     3869.63     25.28 o 
   0   3   4      687.33      742.89      5.96 o 
   1   3   4      687.96      670.31      5.51 o 
   2   3   4      162.02      144.52      2.03 o 
   3   3   4       19.82       36.38      1.33 o 
   4   3   4      128.47      144.80      3.14 o 
   5   3   4      291.82      266.06      4.28 o 
   6   3   4        1.53       -0.78      0.78 o 
   7   3   4        0.30       -0.39      0.89 o 
   8   3   4      245.82      263.34      5.91 o 
   9   3   4        6.66        0.30      3.29 o 
  10   3   4       46.68       43.35      3.59 o 
  11   3   4       67.95       61.59      7.90 o 
 -11   4   4        1.99        4.10      2.12 o 
 -10   4   4       17.72        9.42      2.65 o 
  -9   4   4      196.24      193.35      6.07 o 
  -8   4   4       74.09       68.84      2.69 o 
  -7   4   4      190.47      204.43      4.26 o 
  -6   4   4      259.89      261.27      4.37 o 
  -5   4   4     1356.66     1396.28     11.14 o 
  -4   4   4        8.70        4.58      0.65 o 
  -3   4   4     1444.78     1444.85     10.94 o 
  -2   4   4       74.16       85.26      1.69 o 
  -1   4   4      182.85      179.24      2.45 o 
   0   4   4       52.84       50.72      1.31 o 
   1   4   4      332.45      283.26      3.09 o 
   2   4   4       29.75       33.55      1.34 o 
   3   4   4      922.58      883.34     10.58 o 
   4   4   4        2.20        2.78      0.79 o 
   5   4   4      147.62      139.43      3.06 o 
   6   4   4       58.77       58.45      2.42 o 
   7   4   4        0.23        0.32      1.17 o 
   8   4   4      148.17      128.87      5.05 o 
   9   4   4        2.75        3.41      1.84 o 
  10   4   4        4.01        1.75      1.93 o 
  11   4   4       47.66       50.21      4.17 o 
 -11   5   4       28.30       32.29      3.56 o 
 -10   5   4        0.09        2.06      2.00 o 
  -9   5   4      121.38      142.34      7.07 o 
  -8   5   4       28.33       26.83      2.81 o 
  -7   5   4      173.58      179.21      3.96 o 
  -6   5   4       45.00       42.41      1.96 o 
  -5   5   4      119.60      124.94      3.08 o 
  -4   5   4        0.62       -0.06      0.54 o 
  -3   5   4      319.09      336.99      3.97 o 
  -2   5   4        2.41        5.31      0.94 o 
  -1   5   4      200.81      159.52      2.48 o 
   0   5   4      139.92      130.35      3.08 o 
   1   5   4      426.42      451.28      6.34 o 
   2   5   4        4.98        4.07      0.76 o 
   3   5   4      459.12      453.82      5.48 o 
   4   5   4        7.34       10.20      1.31 o 
   5   5   4      150.73      151.62      3.93 o 
   6   5   4      235.91      239.14      5.33 o 
   7   5   4      224.03      211.29      5.24 o 
   8   5   4        1.84        0.38      1.41 o 
   9   5   4      194.56      186.56      6.64 o 
  10   5   4        2.26        1.71      1.80 o 
 -11   6   4       51.65       55.15      4.47 o 
 -10   6   4        2.82        1.59      2.00 o 
  -9   6   4       69.91       68.67      3.50 o 
  -8   6   4        7.04        4.70      1.55 o 
  -7   6   4      414.27      403.28      8.61 o 
  -6   6   4      364.92      376.96      6.61 o 
  -5   6   4      162.57      163.87      3.60 o 
  -4   6   4      148.56      131.66      3.02 o 
  -3   6   4       68.85      106.88      2.26 o 
  -2   6   4      424.33      399.37      4.59 o 
  -1   6   4      188.13      186.60      2.83 o 
   0   6   4      171.62      166.88      2.60 o 
   1   6   4      321.90      316.22      4.47 o 
   2   6   4      520.82      532.40      6.25 o 
   3   6   4       16.34       19.24      1.25 o 
   4   6   4      935.56      923.54     11.23 o 
   5   6   4      108.16      116.16      3.68 o 
   6   6   4       65.60       70.33      3.77 o 
   7   6   4        0.82        0.35      1.24 o 
   8   6   4        1.18        0.39      1.34 o 
   9   6   4      148.35      143.62     12.99 o 
  10   6   4       18.95       17.79      2.92 o 
 -10   7   4        5.13        8.90      2.75 o 
  -9   7   4        0.06        0.77      1.52 o 
  -8   7   4      101.35      104.88      4.90 o 
  -7   7   4       13.17       19.87      2.13 o 
  -6   7   4        7.36        7.01      1.97 o 
  -5   7   4       11.84       11.23      1.56 o 
  -4   7   4      606.46      616.06      7.40 o 
  -3   7   4       22.16       20.06      1.37 o 
  -2   7   4      409.45      409.32      4.90 o 
  -1   7   4      191.68      193.45      3.30 o 
   0   7   4        4.47        2.40      0.83 o 
   1   7   4       13.66       16.79      1.52 o 
   2   7   4     1586.36     1515.18     13.84 o 
   3   7   4      303.56      304.22      4.71 o 
   4   7   4     1034.26      999.16     12.26 o 
   5   7   4       30.72       26.35      2.19 o 
   6   7   4      257.37      233.74      5.73 o 
   7   7   4       23.79       26.54      2.47 o 
   8   7   4       61.14       64.89      3.64 o 
   9   7   4        5.43        2.53      2.16 o 
  10   7   4        5.37        8.43      3.55 o 
 -10   8   4       94.57      105.56      5.77 o 
  -9   8   4        2.15        1.83      2.40 o 
  -8   8   4       84.64       81.17      3.92 o 
  -7   8   4       10.17       10.89      1.84 o 
  -6   8   4      243.68      244.39      5.64 o 
  -5   8   4        7.30        4.39      1.36 o 
  -4   8   4        0.87        1.75      0.99 o 
  -3   8   4        0.59       -0.29      0.72 o 
  -2   8   4       28.51       31.47      1.47 o 
  -1   8   4        0.16       -0.35      0.71 o 
   0   8   4       48.57       47.56      1.95 o 
   1   8   4      186.20      171.65      3.79 o 
   2   8   4      243.11      246.45      4.48 o 
   3   8   4       57.97       57.40      3.19 o 
   4   8   4      535.31      500.80      8.31 o 
   5   8   4        0.00        0.73      1.14 o 
   6   8   4       10.23       11.57      1.90 o 
   7   8   4        0.41        2.39      1.46 o 
   8   8   4      129.29      132.74      5.02 o 
   9   8   4       12.92       12.48      3.22 o 
  -9   9   4        7.01        3.26      2.19 o 
  -8   9   4        9.34        9.97      2.48 o 
  -7   9   4        4.21        5.63      1.84 o 
  -6   9   4      135.17      147.77      4.59 o 
  -5   9   4       33.01       38.21      2.61 o 
  -4   9   4      105.88       98.95      4.61 o 
  -3   9   4        3.31        3.59      1.24 o 
  -2   9   4       12.16       13.38      1.60 o 
  -1   9   4        4.27        1.67      1.13 o 
   0   9   4       60.82       54.61      2.64 o 
   1   9   4      990.14      980.74     10.72 o 
   2   9   4      218.76      216.49      4.33 o 
   3   9   4      142.84      136.26      4.16 o 
   4   9   4       52.30       47.04      2.81 o 
   5   9   4      119.14      121.04      4.37 o 
   6   9   4      241.20      250.95      6.37 o 
   7   9   4        8.16        4.79      1.83 o 
   8   9   4       22.64       20.74      2.67 o 
   9   9   4        1.60        2.51      1.93 o 
  -8  10   4      123.98      145.32      5.40 o 
  -7  10   4      177.55      177.72      5.63 o 
  -6  10   4        2.43        1.83      1.54 o 
  -5  10   4       29.76       29.55      2.83 o 
  -4  10   4       15.86       24.75      4.82 o 
  -3  10   4       17.16       17.61      2.36 o 
  -2  10   4        1.31        0.54      1.14 o 
  -1  10   4      288.18      279.84      6.04 o 
   0  10   4      591.83      576.86      9.05 o 
   1  10   4       59.36       67.50      3.43 o 
   2  10   4      187.98      159.57      5.46 o 
   3  10   4       92.77       83.85      3.59 o 
   4  10   4      149.31      141.71      4.66 o 
   5  10   4        6.40        9.14      1.93 o 
   6  10   4       73.47       73.28      3.90 o 
   7  10   4        0.06        0.70      1.74 o 
   8  10   4        0.02       -1.08      2.31 o 
  -8  11   4        0.68        3.12      4.29 o 
  -7  11   4        0.38       -1.59      1.92 o 
  -6  11   4      122.58      129.71      5.68 o 
  -5  11   4       66.19       67.56      4.10 o 
  -4  11   4        0.04        0.99      2.16 o 
  -3  11   4      146.31      134.50      8.77 o 
  -2  11   4      273.00      284.67      6.37 o 
  -1  11   4      141.01      135.65      4.38 o 
   0  11   4      790.34      760.68     11.10 o 
   1  11   4       65.76       68.41      3.28 o 
   2  11   4       56.25       60.30      3.75 o 
   3  11   4       16.17       13.75      2.28 o 
   4  11   4       79.01       70.80      4.20 o 
   5  11   4       53.70       54.41      3.45 o 
   6  11   4        0.56       -0.27      1.69 o 
   7  11   4       25.92       24.18      4.11 o 
  -6  12   4       99.19       92.37      7.80 o 
  -5  12   4        2.03        2.87      1.92 o 
  -4  12   4      136.10      148.21      5.77 o 
  -3  12   4        6.04        3.04      1.92 o 
  -2  12   4      107.24      106.65      4.18 o 
  -1  12   4      239.65      226.76      5.93 o 
   0  12   4       64.42       62.50      4.50 o 
   1  12   4      119.47      112.84      4.22 o 
   2  12   4        3.00        4.34      1.94 o 
   3  12   4       28.97       26.16      3.06 o 
   4  12   4        6.12        6.80      2.17 o 
   5  12   4      164.92      150.80      6.37 o 
   6  12   4       35.67       40.99      4.12 o 
  -5  13   4       34.84       42.45      7.89 o 
  -4  13   4        5.52        1.93      1.87 o 
  -3  13   4       61.07       58.08      4.11 o 
  -2  13   4       11.53       11.28      2.51 o 
  -1  13   4      260.57      271.48     12.44 o 
   0  13   4       89.30       92.04      4.17 o 
   1  13   4        3.41        1.81      1.87 o 
   2  13   4        0.03       -0.16      1.72 o 
   3  13   4       30.17       33.70      4.27 o 
   4  13   4       16.31       19.25      5.30 o 
  -3  14   4      233.97      254.99     10.92 o 
  -2  14   4        0.76        0.20      2.00 o 
  -1  14   4        7.48        7.38      2.13 o 
   0  14   4       39.38       41.39      4.05 o 
   1  14   4      183.01      184.14      7.04 o 
   2  14   4       14.19       12.64      2.88 o 
 -11   0   5        0.06        1.79      3.12 o 
  -9   0   5       77.50       83.60      4.77 o 
  -7   0   5      625.72      615.55      9.02 o 
  -5   0   5     1771.89     1871.80     19.54 o 
  -3   0   5       34.76       23.00      2.14 o 
  -1   0   5     6892.78     7055.44     77.47 o 
   1   0   5     4752.68     4727.15     65.18 o 
   3   0   5      863.68      804.91      9.64 o 
   5   0   5       33.78       21.43      1.65 o 
   7   0   5      382.77      347.29      9.36 o 
   9   0   5      928.12      860.90     17.64 o 
  11   0   5       15.34       16.01      7.21 o 
 -12   1   5       13.50       15.44      2.48 o 
 -11   1   5      115.05      122.61      4.59 o 
 -10   1   5       11.70       13.50      2.05 o 
  -9   1   5       15.34       16.34      2.18 o 
  -8   1   5      141.79      130.05      3.86 o 
  -7   1   5        1.27        1.54      0.82 o 
  -6   1   5        3.07        4.72      0.82 o 
  -5   1   5       14.26       14.19      0.96 o 
  -4   1   5      152.14      157.70      2.37 o 
  -3   1   5     6242.77     6510.90     44.54 o 
  -2   1   5       41.10       27.41      0.84 o 
  -1   1   5     1882.94     1835.68     15.69 o 
   0   1   5      565.44      585.38      4.70 o 
   1   1   5     4228.54     4402.43     28.40 o 
   2   1   5       59.61       68.34      1.46 o 
   3   1   5     1132.36     1152.06      9.01 o 
   4   1   5     1376.02     1362.09     18.57 o 
   5   1   5       96.49       96.86      2.46 o 
   6   1   5      138.60      116.50      2.98 o 
   7   1   5      765.54      674.82      9.69 o 
   8   1   5      113.46       85.92      3.60 o 
   9   1   5        0.21       -0.42      1.32 o 
  10   1   5       36.51       36.03      2.97 o 
  11   1   5       10.43        8.27      2.35 o 
 -12   2   5        9.03       13.24      2.41 o 
 -11   2   5        6.95        5.35      1.78 o 
 -10   2   5       11.78       14.91      2.04 o 
  -9   2   5       61.77       64.43      3.15 o 
  -8   2   5       11.14       10.51      1.31 o 
  -7   2   5      161.13      146.45      4.56 o 
  -6   2   5      467.31      446.09      5.02 o 
  -5   2   5      313.82      317.21      3.85 o 
  -4   2   5      294.33      369.15      4.00 o 
  -3   2   5      139.83      160.78      2.25 o 
  -2   2   5       40.74       34.23      1.63 o 
  -1   2   5     7078.60     7614.39     48.09 o 
   0   2   5        6.92        9.64      0.60 o 
   1   2   5     1344.56     1455.52     10.38 o 
   2   2   5     1032.08     1063.82      8.17 o 
   3   2   5     2448.87     2481.07     17.26 o 
   4   2   5        8.38        8.13      1.09 o 
   5   2   5      927.52      857.70      9.04 o 
   6   2   5      112.99      115.39      3.00 o 
   7   2   5       74.54       67.80      3.00 o 
   8   2   5      745.44      703.02     10.49 o 
   9   2   5       12.92       15.40      2.53 o 
  10   2   5      172.51      167.66      6.27 o 
  11   2   5        8.67       12.75      2.83 o 
 -11   3   5        2.01        1.89      1.70 o 
 -10   3   5       59.62       64.89      3.43 o 
  -9   3   5        6.65        7.64      1.65 o 
  -8   3   5       10.77        9.84      1.40 o 
  -7   3   5      386.95      377.88      5.60 o 
  -6   3   5        2.14        1.80      0.75 o 
  -5   3   5       69.51       81.20      1.97 o 
  -4   3   5     2402.51     2440.82     17.30 o 
  -3   3   5      613.43      622.02      5.60 o 
  -2   3   5       97.66       79.48      1.85 o 
  -1   3   5        6.33        9.42      0.71 o 
   0   3   5        0.52        0.13      0.41 o 
   1   3   5     5128.05     5513.67     35.49 o 
   2   3   5      168.56      188.44      2.48 o 
   3   3   5      303.25      282.10      3.35 o 
   4   3   5      466.62      493.12      5.08 o 
   5   3   5        7.02        4.87      1.06 o 
   6   3   5      228.15      216.41      4.18 o 
   7   3   5        1.06        3.84      1.11 o 
   8   3   5      224.61      193.72      5.14 o 
   9   3   5       20.56       16.98      2.62 o 
  10   3   5      102.36       99.11      5.08 o 
  11   3   5       51.68       59.12      8.86 o 
 -11   4   5        0.01        1.94      3.31 o 
 -10   4   5      104.26      113.41      5.11 o 
  -9   4   5       60.94       71.92      3.34 o 
  -8   4   5      253.83      254.06      4.95 o 
  -7   4   5       57.93       66.93      2.49 o 
  -6   4   5      125.07      131.34      3.12 o 
  -5   4   5      109.78      112.18      2.30 o 
  -4   4   5        6.57        6.40      0.76 o 
  -3   4   5     2687.62     2922.67     20.20 o 
  -2   4   5     2033.99     2073.87     14.77 o 
  -1   4   5      405.88      460.36      4.53 o 
   0   4   5      972.66      991.19      7.91 o 
   1   4   5       44.32       46.42      1.24 o 
   2   4   5       55.01       78.02      2.53 o 
   3   4   5       13.45       11.88      1.00 o 
   4   4   5        7.84        9.05      0.99 o 
   5   4   5      100.62      106.95      2.72 o 
   6   4   5      323.22      295.60      6.40 o 
   7   4   5      404.00      384.55      7.02 o 
   8   4   5       34.67       28.88      3.41 o 
   9   4   5      106.47       93.98      4.70 o 
  10   4   5        0.13       -1.21      1.53 o 
  11   4   5       28.18       37.43      7.41 o 
 -11   5   5        1.03        1.95      2.17 o 
 -10   5   5        1.60        4.49      2.53 o 
  -9   5   5       68.11       67.93      3.41 o 
  -8   5   5      146.21      148.30      3.90 o 
  -7   5   5      740.17      765.44      9.58 o 
  -6   5   5       54.00       49.98      2.11 o 
  -5   5   5      139.51      136.35      2.66 o 
  -4   5   5      564.17      570.90      5.88 o 
  -3   5   5       94.38      106.89      2.15 o 
  -2   5   5      121.77      119.70      2.22 o 
  -1   5   5       45.05       42.08      1.33 o 
   0   5   5     1807.07     1800.14     13.26 o 
   1   5   5       87.90       97.12      2.17 o 
   2   5   5       56.20       52.53      1.71 o 
   3   5   5      100.79      114.05      2.32 o 
   4   5   5      139.43      139.93      3.68 o 
   5   5   5      683.20      667.84      9.25 o 
   6   5   5       59.66       66.93      2.96 o 
   7   5   5      404.65      369.44      7.16 o 
   8   5   5       93.31       94.89      4.72 o 
   9   5   5       57.44       54.22      4.07 o 
  10   5   5      168.51      178.37     10.43 o 
 -11   6   5       32.06       42.25      5.15 o 
 -10   6   5        1.75       -1.51      1.84 o 
  -9   6   5       54.32       67.06      3.88 o 
  -8   6   5        0.03        0.28      1.29 o 
  -7   6   5      165.28      164.86      4.55 o 
  -6   6   5       42.30       42.41      2.33 o 
  -5   6   5       67.67       66.99      2.03 o 
  -4   6   5      167.96      180.59      3.10 o 
  -3   6   5      138.35      147.55      2.67 o 
  -2   6   5     2573.51     2657.73     19.09 o 
  -1   6   5      100.35      105.73      2.21 o 
   0   6   5       22.68       24.41      1.31 o 
   1   6   5        7.52        2.81      0.72 o 
   2   6   5      104.09      110.64      2.62 o 
   3   6   5      394.24      418.99      6.14 o 
   4   6   5       25.41       22.22      1.83 o 
   5   6   5      234.26      219.65      5.10 o 
   6   6   5      459.00      451.28      7.92 o 
   7   6   5       53.38       50.42      3.15 o 
   8   6   5       17.99       22.62      2.36 o 
   9   6   5       14.16       15.59      2.74 o 
  10   6   5        0.43        0.08      2.05 o 
 -10   7   5        4.66        6.17      3.00 o 
  -9   7   5       10.79       10.68      2.08 o 
  -8   7   5      321.84      335.99      7.23 o 
  -7   7   5      315.74      318.25      6.61 o 
  -6   7   5       65.86       72.11      3.11 o 
  -5   7   5       18.59       15.85      1.68 o 
  -4   7   5      137.65      135.24      2.82 o 
  -3   7   5        0.28        0.47      0.68 o 
  -2   7   5       42.77       45.37      1.66 o 
  -1   7   5      129.76      118.18      2.41 o 
   0   7   5        6.23        4.97      0.93 o 
   1   7   5        9.55        9.26      1.08 o 
   2   7   5      125.26      118.31      2.89 o 
   3   7   5      267.32      252.71      4.32 o 
   4   7   5      220.06      218.40      5.00 o 
   5   7   5      416.86      436.05      7.72 o 
   6   7   5      124.28      121.27      4.17 o 
   7   7   5        2.97        4.13      1.68 o 
   8   7   5       41.01       35.73      4.12 o 
   9   7   5       29.11       29.60      6.70 o 
 -10   8   5        4.01        8.55      3.51 o 
  -9   8   5        0.02        0.33      1.74 o 
  -8   8   5       71.61       76.45      3.74 o 
  -7   8   5        7.75       11.77      1.98 o 
  -6   8   5      784.62      794.55     12.72 o 
  -5   8   5        6.60        4.44      1.46 o 
  -4   8   5        3.60        4.28      1.11 o 
  -3   8   5      264.93      288.78      8.72 o 
  -2   8   5      337.01      336.04      5.14 o 
  -1   8   5      308.57      302.15      4.89 o 
   0   8   5       24.63       19.67      1.52 o 
   1   8   5      177.71      195.53      4.41 o 
   2   8   5      162.85      167.85      3.66 o 
   3   8   5        0.16        0.84      0.92 o 
   4   8   5       15.27       16.80      1.83 o 
   5   8   5      201.99      207.64      5.40 o 
   6   8   5       97.22       91.23      3.88 o 
   7   8   5       29.40       31.16      2.80 o 
   8   8   5       61.41       62.81      3.82 o 
   9   8   5       23.02       24.38      3.47 o 
  -9   9   5       15.59       19.64      4.10 o 
  -8   9   5        7.45        8.12      2.19 o 
  -7   9   5       76.73       76.55      3.70 o 
  -6   9   5      265.25      275.79      6.83 o 
  -5   9   5       13.22       20.14      2.13 o 
  -4   9   5        1.77        2.32      1.26 o 
  -3   9   5      113.94      112.84      4.33 o 
  -2   9   5        9.48       11.79      1.50 o 
  -1   9   5        9.94        9.45      1.50 o 
   0   9   5        0.61       -0.23      0.94 o 
   1   9   5       88.17       90.20      2.83 o 
   2   9   5        0.02       -0.39      0.90 o 
   3   9   5      441.91      446.64      7.88 o 
   4   9   5      161.10      155.58      6.92 o 
   5   9   5       27.91       31.99      2.81 o 
   6   9   5        0.24       -0.02      1.32 o 
   7   9   5        1.18       -0.72      1.58 o 
   8   9   5        0.63        2.74      1.89 o 
  -8  10   5       51.57       49.24      4.57 o 
  -7  10   5      238.49      248.41      6.59 o 
  -6  10   5       26.48       22.09      2.83 o 
  -5  10   5      320.40      321.00      7.89 o 
  -4  10   5        9.59        2.54      1.49 o 
  -3  10   5       79.73       83.26      3.93 o 
  -2  10   5      150.61      149.75      4.37 o 
  -1  10   5        0.21       -0.07      1.11 o 
   0  10   5       71.33       67.81      3.11 o 
   1  10   5      282.41      262.20      6.56 o 
   2  10   5       65.38       63.43      2.70 o 
   3  10   5       81.46       86.99      3.72 o 
   4  10   5       39.26       34.39      2.69 o 
   5  10   5       15.66       12.51      2.09 o 
   6  10   5        4.67        2.72      1.63 o 
   7  10   5        0.92       -0.59      1.58 o 
   8  10   5       42.77       51.43      3.84 o 
  -7  11   5        1.28        2.47      2.25 o 
  -6  11   5       36.51       35.63      3.51 o 
  -5  11   5      116.93      130.91      5.35 o 
  -4  11   5      157.12      157.88      9.01 o 
  -3  11   5       35.00       37.93      3.01 o 
  -2  11   5        1.88        1.24      1.63 o 
  -1  11   5       31.70       37.23      2.64 o 
   0  11   5        7.39        4.72      1.60 o 
   1  11   5        2.55        2.92      1.41 o 
   2  11   5       27.02       26.01      2.75 o 
   3  11   5       66.45       57.54      5.46 o 
   4  11   5       26.46       26.89      3.86 o 
   5  11   5       42.84       44.24      4.22 o 
   6  11   5        4.95        5.97      1.99 o 
   7  11   5       22.97       22.79      2.96 o 
  -6  12   5      256.34      258.90     10.10 o 
  -5  12   5        0.02       -0.81      1.94 o 
  -4  12   5       42.50       47.73      5.65 o 
  -3  12   5        0.22       -1.49      1.49 o 
  -2  12   5        0.33        2.66      1.50 o 
  -1  12   5       16.91       15.10      2.16 o 
   0  12   5        4.13        5.30      1.70 o 
   1  12   5       17.80       10.61      1.95 o 
   2  12   5      318.41      330.51     19.30 o 
   3  12   5        4.00        1.00      1.77 o 
   4  12   5       37.07       38.19      5.32 o 
   5  12   5       76.71       79.47      5.13 o 
   6  12   5       24.26       36.10      4.82 o 
  -5  13   5       35.67       32.75      5.85 o 
  -4  13   5       61.60       69.73      5.22 o 
  -3  13   5       31.62       33.84      3.42 o 
  -2  13   5        4.63        3.29      1.74 o 
  -1  13   5        9.04        7.32      2.04 o 
   0  13   5       35.78       32.71      2.93 o 
   1  13   5       37.86       35.62      3.66 o 
   2  13   5        1.57        2.04      1.94 o 
   3  13   5        6.07        5.14      2.32 o 
   4  13   5      221.22      226.49      9.78 o 
  -2  14   5       17.42       17.98      4.22 o 
  -1  14   5        0.12       -0.45      1.70 o 
   0  14   5      130.95      138.49      5.29 o 
   1  14   5       16.70       20.89      3.30 o 
   2  14   5        1.89       -1.56      3.90 o 
 -12   0   6       12.21       15.60      5.46 o 
 -10   0   6      254.24      273.44      8.88 o 
  -8   0   6      112.76       94.62      4.66 o 
  -6   0   6       54.78       59.54      2.73 o 
  -4   0   6      190.01      234.79      6.60 o 
  -2   0   6      370.15      343.64      4.63 o 
   0   0   6     3886.48     3950.11     36.22 o 
   2   0   6     1248.41     1316.82     14.16 o 
   4   0   6      134.50      144.87      4.28 o 
   6   0   6     1412.43     1326.27     20.93 o 
   8   0   6      178.95      147.05      7.41 o 
  10   0   6       31.48       41.82      4.54 o 
 -12   1   6       11.38       10.04      2.51 o 
 -11   1   6        8.15        6.74      1.85 o 
 -10   1   6       58.26       58.63      5.01 o 
  -9   1   6      213.99      219.35      5.26 o 
  -8   1   6        5.43        5.42      1.14 o 
  -7   1   6      146.51      153.06      2.98 o 
  -6   1   6        3.63        5.73      0.86 o 
  -5   1   6       47.36       54.46      1.58 o 
  -4   1   6      424.92      506.91      4.92 o 
  -3   1   6      216.52      260.40      2.99 o 
  -2   1   6       59.40       78.85      2.05 o 
  -1   1   6      324.83      367.14      3.92 o 
   0   1   6     3051.20     3234.96     21.28 o 
   1   1   6      340.55      335.42      3.46 o 
   2   1   6      861.85      934.36      7.51 o 
   3   1   6     1579.88     1598.04     11.97 o 
   4   1   6     1874.27     1938.08     17.73 o 
   5   1   6      128.89      140.13      2.64 o 
   6   1   6       48.38       48.64      2.11 o 
   7   1   6       44.17       36.60      2.43 o 
   8   1   6        3.32        4.19      1.44 o 
   9   1   6       20.71       20.14      2.33 o 
  10   1   6       29.14       33.95      3.01 o 
  11   1   6      175.05      197.47      7.26 o 
 -12   2   6        0.23       -0.37      2.33 o 
 -11   2   6        0.18        1.42      1.57 o 
 -10   2   6        4.56        6.52      1.68 o 
  -9   2   6      172.14      188.59      5.91 o 
  -8   2   6       42.33       36.71      1.99 o 
  -7   2   6       48.45       49.96      2.06 o 
  -6   2   6       64.99       65.72      1.92 o 
  -5   2   6      102.83       95.31      2.12 o 
  -4   2   6      447.88      434.99      4.55 o 
  -3   2   6       16.85       26.02      1.09 o 
  -2   2   6       56.42       52.62      2.30 o 
  -1   2   6        2.54        1.47      0.42 o 
   0   2   6       60.56       78.94      1.45 o 
   1   2   6     1019.06     1122.81      8.52 o 
   2   2   6     5014.61     5196.82     42.69 o 
   3   2   6      370.27      355.09      3.97 o 
   4   2   6      123.09      113.92      2.23 o 
   5   2   6      246.18      257.16      4.36 o 
   6   2   6       24.60       24.04      1.64 o 
   7   2   6      832.00      761.10     10.65 o 
   8   2   6        0.47        0.58      1.17 o 
   9   2   6        2.67        3.07      1.50 o 
  10   2   6       16.08       14.45      3.22 o 
  11   2   6        5.32        1.84      2.28 o 
 -11   3   6       45.71       53.79      5.05 o 
 -10   3   6      101.08      106.44      4.19 o 
  -9   3   6       95.62      102.56      3.85 o 
  -8   3   6        0.92        2.33      1.08 o 
  -7   3   6      580.76      564.43      7.17 o 
  -6   3   6       11.08       15.79      1.28 o 
  -5   3   6       15.81       17.07      1.54 o 
  -4   3   6       80.39       96.27      1.99 o 
  -3   3   6      122.90      169.41      2.86 o 
  -2   3   6       67.51       58.60      1.32 o 
  -1   3   6       13.19        9.78      0.74 o 
   0   3   6      725.90      765.11      6.37 o 
   1   3   6      259.39      232.67      2.88 o 
   2   3   6      116.87      132.21      2.21 o 
   3   3   6       20.84       37.81      1.39 o 
   4   3   6       59.70       49.62      1.98 o 
   5   3   6     1585.93     1576.33     14.36 o 
   6   3   6      313.83      309.11      6.89 o 
   7   3   6       16.45       14.54      2.31 o 
   8   3   6      151.69      139.19      5.27 o 
   9   3   6      153.93      154.20      6.20 o 
  10   3   6       48.07       59.33      5.99 o 
  11   3   6      268.93      291.03      8.87 o 
 -11   4   6       53.04       70.88      5.77 o 
 -10   4   6       67.75       69.60      3.57 o 
  -9   4   6      105.22      101.72      3.88 o 
  -8   4   6      134.96      136.51      3.61 o 
  -7   4   6       88.31       85.45      2.73 o 
  -6   4   6      226.15      212.10      3.47 o 
  -5   4   6      259.75      232.53      3.77 o 
  -4   4   6      875.12      897.64      7.92 o 
  -3   4   6      145.24      153.88      2.46 o 
  -2   4   6       22.38       28.88      1.25 o 
  -1   4   6       41.55       62.70      1.53 o 
   0   4   6       14.98       14.46      0.83 o 
   1   4   6      608.67      664.32      5.98 o 
   2   4   6       46.70       52.20      1.56 o 
   3   4   6     2696.36     2783.49     22.35 o 
   4   4   6      198.96      215.85      3.78 o 
   5   4   6       16.79       18.52      1.47 o 
   6   4   6       23.29       21.20      1.91 o 
   7   4   6      448.93      436.99      9.77 o 
   8   4   6       70.84       61.16      3.77 o 
   9   4   6       96.25      101.22      5.27 o 
  10   4   6       67.80       59.72      7.00 o 
 -11   5   6       24.38       21.29      3.93 o 
 -10   5   6       42.07       43.55      4.66 o 
  -9   5   6        2.08        2.06      1.77 o 
  -8   5   6       11.27       10.18      1.52 o 
  -7   5   6       18.84       24.78      1.75 o 
  -6   5   6      585.15      556.06      7.12 o 
  -5   5   6      342.45      335.05      4.41 o 
  -4   5   6      407.19      422.31      4.93 o 
  -3   5   6      905.65      917.23      9.56 o 
  -2   5   6     1123.88     1098.44      9.09 o 
  -1   5   6      455.96      472.87      5.47 o 
   0   5   6      317.53      330.60      3.86 o 
   1   5   6      815.08      852.64      7.52 o 
   2   5   6        3.94        5.82      0.87 o 
   3   5   6       14.31       10.02      0.89 o 
   4   5   6      186.16      189.96      7.15 o 
   5   5   6      550.56      540.58      8.25 o 
   6   5   6       19.29       18.10      1.86 o 
   7   5   6      521.13      492.47      8.48 o 
   8   5   6       10.88       12.13      2.35 o 
   9   5   6       44.05       43.31      3.72 o 
  10   5   6        7.56        3.47      2.31 o 
 -11   6   6       61.86       56.14      7.41 o 
 -10   6   6        0.02       -0.07      2.15 o 
  -9   6   6       51.12       52.63      3.19 o 
  -8   6   6       17.43       17.40      2.16 o 
  -7   6   6       55.84       59.09      2.93 o 
  -6   6   6        5.92        3.89      1.14 o 
  -5   6   6      560.64      536.28      6.11 o 
  -4   6   6      380.89      368.41      4.67 o 
  -3   6   6       40.30       38.69      1.46 o 
  -2   6   6      434.81      478.40      5.30 o 
  -1   6   6     1185.39     1192.41      9.98 o 
   0   6   6        5.14        2.64      0.89 o 
   1   6   6       93.39      108.14      2.93 o 
   2   6   6     1835.41     1865.64     18.16 o 
   3   6   6      130.37      126.50      2.96 o 
   4   6   6       15.97       14.72      1.63 o 
   5   6   6      510.38      499.14      8.15 o 
   6   6   6        0.09       -0.19      1.14 o 
   7   6   6        3.20        0.82      1.23 o 
   8   6   6       34.44       29.17      2.81 o 
   9   6   6      131.76      116.96      5.68 o 
  10   6   6       62.95       65.93      7.45 o 
 -10   7   6        0.07       -0.48      2.44 o 
  -9   7   6       67.31       73.60      6.78 o 
  -8   7   6        4.73        4.83      1.74 o 
  -7   7   6       10.36        7.21      1.66 o 
  -6   7   6       59.56       63.67      3.02 o 
  -5   7   6       27.57       24.16      1.93 o 
  -4   7   6      176.81      174.69      3.26 o 
  -3   7   6      608.73      605.57      7.61 o 
  -2   7   6      140.55      140.30      2.75 o 
  -1   7   6       74.62       77.35      2.05 o 
   0   7   6      987.41      986.15     10.10 o 
   1   7   6      309.52      283.53      4.58 o 
   2   7   6      180.89      164.52      3.47 o 
   3   7   6       17.78       12.78      1.55 o 
   4   7   6      214.07      210.28      7.15 o 
   5   7   6      175.96      176.70      6.70 o 
   6   7   6        8.84        9.69      1.78 o 
   7   7   6      109.28       95.62      4.08 o 
   8   7   6       30.57       31.29      2.90 o 
   9   7   6       26.55       27.08      3.44 o 
 -10   8   6       18.54       17.51      4.11 o 
  -9   8   6       13.26       14.58      2.75 o 
  -8   8   6       51.45       53.63      3.87 o 
  -7   8   6       76.63       80.09      3.68 o 
  -6   8   6        1.25       -0.78      1.35 o 
  -5   8   6       26.30       23.58      2.09 o 
  -4   8   6      731.33      725.94      8.61 o 
  -3   8   6      156.48      159.98      3.57 o 
  -2   8   6       25.09       28.02      2.65 o 
  -1   8   6      413.61      419.74      5.99 o 
   0   8   6     1635.58     1635.76     15.09 o 
   1   8   6      535.50      546.68      7.13 o 
   2   8   6      202.22      197.67      4.03 o 
   3   8   6       41.49       44.06      2.52 o 
   4   8   6      130.50      123.21      4.33 o 
   5   8   6        8.15        7.51      1.61 o 
   6   8   6       37.03       33.29      2.72 o 
   7   8   6       27.89       34.62      2.90 o 
   8   8   6        0.57        1.86      1.73 o 
   9   8   6        0.20        2.54      2.03 o 
  -9   9   6        8.02        8.00      2.60 o 
  -8   9   6      137.77      159.94      6.29 o 
  -7   9   6        2.74        3.53      1.70 o 
  -6   9   6       99.37      102.59      4.03 o 
  -5   9   6       57.43       64.16      3.71 o 
  -4   9   6      192.55      195.19      5.43 o 
  -3   9   6       34.09       33.18      2.22 o 
  -2   9   6     1589.59     1558.79     19.19 o 
  -1   9   6      306.01      310.89      8.68 o 
   0   9   6       95.87       90.60      2.89 o 
   1   9   6        2.63        1.78      1.14 o 
   2   9   6      113.95      116.96      3.32 o 
   3   9   6        3.93        1.47      1.14 o 
   4   9   6      216.48      213.09      5.53 o 
   5   9   6       40.12       42.92      2.95 o 
   6   9   6       20.82       24.10      2.60 o 
   7   9   6        0.08        2.18      1.73 o 
   8   9   6       22.07       14.48      2.64 o 
  -8  10   6       97.93      110.99      5.70 o 
  -7  10   6       12.42        9.32      2.54 o 
  -6  10   6      107.55      115.20      5.00 o 
  -5  10   6        2.47        3.12      1.80 o 
  -4  10   6       23.15       25.17      3.27 o 
  -3  10   6        9.65       12.70      2.07 o 
  -2  10   6      508.26      496.33      8.27 o 
  -1  10   6       20.00       16.37      1.84 o 
   0  10   6      326.00      321.46      6.46 o 
   1  10   6      126.57      122.14      4.47 o 
   2  10   6        0.66        1.79      1.08 o 
   3  10   6        6.43        8.02      1.74 o 
   4  10   6       96.39       89.48      3.91 o 
   5  10   6       13.18        6.60      1.81 o 
   6  10   6       56.11       53.20      3.66 o 
   7  10   6       11.94       14.68      2.63 o 
  -7  11   6       10.73        7.49      3.09 o 
  -6  11   6       11.17        9.94      3.03 o 
  -5  11   6       37.80       43.69      3.47 o 
  -4  11   6       88.90       84.61      4.34 o 
  -3  11   6      188.04      199.18      5.27 o 
  -2  11   6       25.21       22.13      2.19 o 
  -1  11   6      140.86      140.18      4.52 o 
   0  11   6      102.98       96.48      3.74 o 
   1  11   6        0.63        3.29      1.45 o 
   2  11   6       40.55       40.90      4.79 o 
   3  11   6       12.56        7.92      2.73 o 
   4  11   6       10.90       11.16      2.41 o 
   5  11   6       24.34       22.49      3.69 o 
   6  11   6        0.06        1.79      1.83 o 
   7  11   6       16.44       24.56      5.85 o 
  -6  12   6       80.72       87.11      6.47 o 
  -5  12   6        0.09       -2.21      2.21 o 
  -4  12   6        0.12       -0.15      1.64 o 
  -3  12   6       68.81       72.97      4.21 o 
  -2  12   6        0.84        0.64      1.49 o 
  -1  12   6      192.64      206.57      5.74 o 
   0  12   6       25.41       25.29      2.51 o 
   1  12   6       27.54       22.82      3.21 o 
   2  12   6       12.40       11.45      3.90 o 
   3  12   6       38.28       32.54      3.26 o 
   4  12   6      156.30      149.20      6.12 o 
   5  12   6        3.30       -0.21      2.89 o 
  -4  13   6       11.00        8.19      3.03 o 
  -3  13   6       47.63       44.95      3.78 o 
  -2  13   6       67.52       69.17      4.39 o 
  -1  13   6       51.73       44.57      3.16 o 
   0  13   6        1.77       -1.46      1.56 o 
   1  13   6       18.32       16.18      2.85 o 
   2  13   6       23.75       22.58      3.14 o 
   3  13   6       19.35       17.05      2.91 o 
   4  13   6       75.24       85.00      8.97 o 
  -1  14   6        0.52        1.82      2.25 o 
   0  14   6       22.68       22.13      3.30 o 
   1  14   6       19.11       21.06      4.68 o 
 -11   0   7       80.49       76.42      8.19 o 
  -9   0   7      709.35      701.73     16.38 o 
  -7   0   7       69.75       66.94      3.15 o 
  -5   0   7       49.66       55.46      2.46 o 
  -3   0   7     7512.64     7551.08     68.03 o 
  -1   0   7      273.83      318.35      6.20 o 
   1   0   7     3407.04     3377.89     40.28 o 
   3   0   7      237.27      229.87      6.66 o 
   5   0   7      183.94      187.56      4.51 o 
   7   0   7        4.30       14.04      2.61 o 
   9   0   7        8.59        3.78      2.15 o 
  11   0   7      474.34      529.85     14.73 o 
 -11   1   7      118.87      123.68      7.15 o 
 -10   1   7       11.23       13.22      1.98 o 
  -9   1   7       42.85       49.37      2.80 o 
  -8   1   7       48.21       47.67      2.12 o 
  -7   1   7      276.14      264.90      3.95 o 
  -6   1   7       26.49       16.83      1.15 o 
  -5   1   7     1089.76     1063.05      8.95 o 
  -4   1   7      378.08      407.68      4.29 o 
  -3   1   7      656.33      710.99      6.01 o 
  -2   1   7        3.52        4.22      0.67 o 
  -1   1   7     3119.38     3283.12     25.60 o 
   0   1   7     1632.22     1848.56     12.92 o 
   1   1   7     1633.89     1831.43     13.92 o 
   2   1   7      257.80      333.06      3.73 o 
   3   1   7      306.78      354.61      4.08 o 
   4   1   7      112.14      127.08      2.50 o 
   5   1   7      119.91      104.59      2.42 o 
   6   1   7       22.78       25.20      2.04 o 
   7   1   7        0.98        2.96      1.21 o 
   8   1   7        1.31       -0.87      1.07 o 
   9   1   7      139.14      136.99      4.76 o 
  10   1   7       31.22       34.95      3.11 o 
  11   1   7       86.00       92.24      5.30 o 
 -11   2   7      143.94      178.61      6.53 o 
 -10   2   7      492.53      494.43     11.57 o 
  -9   2   7       42.72       43.67      4.11 o 
  -8   2   7        1.65        0.91      0.92 o 
  -7   2   7      499.75      520.12      5.97 o 
  -6   2   7      482.26      499.64      5.56 o 
  -5   2   7        2.02        1.89      0.75 o 
  -4   2   7      263.50      264.30      3.41 o 
  -3   2   7      580.16      575.50      5.37 o 
  -2   2   7      940.15      916.10      7.29 o 
  -1   2   7     3866.81     4248.34     37.85 o 
   0   2   7     1227.53     1280.95      9.56 o 
   1   2   7      708.86      847.35      6.99 o 
   2   2   7       32.63       36.75      1.23 o 
   3   2   7       90.08       73.83      1.73 o 
   4   2   7        2.21        2.35      0.69 o 
   5   2   7       42.68       47.42      2.55 o 
   6   2   7       17.17       23.64      1.72 o 
   7   2   7       25.30       24.82      2.17 o 
   8   2   7        0.98       -0.04      1.23 o 
   9   2   7       36.42       34.96      3.33 o 
  10   2   7      126.50      132.31      5.91 o 
  11   2   7       25.63       30.02      6.63 o 
 -11   3   7        0.32        0.32      1.93 o 
 -10   3   7        9.95        5.46      1.96 o 
  -9   3   7      228.85      237.62      6.64 o 
  -8   3   7        0.34       -0.09      0.95 o 
  -7   3   7       25.04       22.33      1.61 o 
  -6   3   7       30.81       29.86      1.56 o 
  -5   3   7      587.47      560.58      6.84 o 
  -4   3   7        8.73       17.11      1.11 o 
  -3   3   7       36.56       35.57      1.43 o 
  -2   3   7     1303.77     1310.31     10.03 o 
  -1   3   7     1990.09     2112.56     14.94 o 
   0   3   7     1448.11     1441.71     10.82 o 
   1   3   7      161.89      189.18      2.85 o 
   2   3   7     1271.36     1305.68     10.21 o 
   3   3   7      167.84      192.17      2.90 o 
   4   3   7      261.95      258.46      3.83 o 
   5   3   7       49.11       55.48      2.43 o 
   6   3   7      306.91      283.38      4.97 o 
   7   3   7       90.25       87.79      3.50 o 
   8   3   7      225.81      217.69      6.57 o 
   9   3   7        7.73       10.54      2.39 o 
  10   3   7      111.25      119.44      5.60 o 
 -11   4   7       10.96       11.21      3.09 o 
 -10   4   7       92.90      100.31      7.65 o 
  -9   4   7      118.70      113.87      4.23 o 
  -8   4   7        1.94        1.26      1.26 o 
  -7   4   7      120.98      113.71      3.16 o 
  -6   4   7       45.71       52.51      1.86 o 
  -5   4   7      803.77      785.24      7.53 o 
  -4   4   7        7.91       16.63      1.10 o 
  -3   4   7      405.48      427.09      6.66 o 
  -2   4   7        2.12        3.02      0.60 o 
  -1   4   7      720.28      768.27      7.43 o 
   0   4   7     2861.55     3011.44     20.76 o 
   1   4   7       54.37       42.90      1.80 o 
   2   4   7      982.43     1074.88      8.89 o 
   3   4   7       44.20       43.93      1.61 o 
   4   4   7      678.75      659.91      8.33 o 
   5   4   7      155.32      154.94      4.11 o 
   6   4   7      392.33      376.38      6.88 o 
   7   4   7      198.15      173.82      4.80 o 
   8   4   7       37.49       26.88      2.92 o 
   9   4   7        7.53        7.03      2.21 o 
  10   4   7        8.19        6.18      2.49 o 
 -11   5   7       71.38       72.61      5.99 o 
 -10   5   7        8.55        8.91      2.81 o 
  -9   5   7       39.91       37.21     11.11 o 
  -8   5   7      109.72      104.62      4.11 o 
  -7   5   7       32.10       28.70      1.87 o 
  -6   5   7       72.97       68.12      2.46 o 
  -5   5   7       67.50       76.61      2.14 o 
  -4   5   7        9.66        7.14      0.89 o 
  -3   5   7     1522.17     1587.36     12.42 o 
  -2   5   7        2.60        1.54      0.60 o 
  -1   5   7       36.52       32.74      1.29 o 
   0   5   7      934.19     1033.06      8.75 o 
   1   5   7      304.50      323.98      3.93 o 
   2   5   7       80.40       79.67      1.93 o 
   3   5   7      636.01      671.03      7.09 o 
   4   5   7      139.32      129.77      3.68 o 
   5   5   7      137.55      132.39      3.93 o 
   6   5   7       70.74       76.20      3.27 o 
   7   5   7       16.41       13.15      2.00 o 
   8   5   7        0.02       -1.07      1.41 o 
   9   5   7       13.87       21.32      3.70 o 
  10   5   7        8.08       11.27      4.13 o 
 -10   6   7       15.45       13.72      3.46 o 
  -9   6   7       34.68       43.37      3.49 o 
  -8   6   7       28.03       27.62      2.77 o 
  -7   6   7       60.83       59.84      2.60 o 
  -6   6   7       73.44       74.66      2.71 o 
  -5   6   7       19.11       19.81      1.31 o 
  -4   6   7       52.73       70.57      2.18 o 
  -3   6   7        0.19        1.04      0.66 o 
  -2   6   7        9.65       14.30      1.37 o 
  -1   6   7     1540.04     1572.67     12.47 o 
   0   6   7      324.22      357.26      4.32 o 
   1   6   7      535.58      534.05      6.53 o 
   2   6   7       21.91       15.90      1.36 o 
   3   6   7        9.97        8.76      1.14 o 
   4   6   7      303.49      297.61      6.42 o 
   5   6   7      114.12      107.89      3.68 o 
   6   6   7       30.09       31.37      2.44 o 
   7   6   7      141.70      139.21      4.71 o 
   8   6   7       14.39       19.37      2.91 o 
   9   6   7       44.98       58.66      4.35 o 
  10   6   7       53.24       53.42      7.02 o 
 -10   7   7       58.57       48.59      5.15 o 
  -9   7   7        1.81        2.20      2.00 o 
  -8   7   7        6.22        4.91      1.94 o 
  -7   7   7        6.89        7.60      1.94 o 
  -6   7   7       22.95       20.50      2.04 o 
  -5   7   7        4.11        1.58      0.89 o 
  -4   7   7      392.59      412.70      5.33 o 
  -3   7   7        0.03       -0.44      0.69 o 
  -2   7   7      104.48      107.71      2.50 o 
  -1   7   7     1037.91     1038.24     10.49 o 
   0   7   7       16.78       15.29      1.28 o 
   1   7   7      296.01      277.02      5.56 o 
   2   7   7      152.42      146.12      3.32 o 
   3   7   7        2.33        2.65      1.21 o 
   4   7   7      252.49      244.10      5.53 o 
   5   7   7      131.17      131.89      4.27 o 
   6   7   7        0.59       -0.04      1.34 o 
   7   7   7       20.53       24.22      3.56 o 
   8   7   7       25.06       28.02      3.93 o 
   9   7   7       51.96       44.98      4.17 o 
  -9   8   7       12.76       11.70      2.70 o 
  -8   8   7       32.92       36.55      3.45 o 
  -7   8   7        1.50        0.14      1.64 o 
  -6   8   7       71.22       79.37      4.11 o 
  -5   8   7       30.82       37.37      2.38 o 
  -4   8   7        1.21        1.33      1.00 o 
  -3   8   7      315.31      321.93      4.72 o 
  -2   8   7      515.31      506.84      6.82 o 
  -1   8   7      204.08      194.82      3.97 o 
   0   8   7      241.26      227.46      4.31 o 
   1   8   7        0.24        0.40      0.93 o 
   2   8   7       31.78       31.80      2.06 o 
   3   8   7      468.64      461.14      7.87 o 
   4   8   7       33.42       36.87      2.60 o 
   5   8   7      216.82      205.90      5.59 o 
   6   8   7      171.15      172.59      7.18 o 
   7   8   7      168.93      185.96      8.55 o 
   8   8   7       35.63       32.64      3.19 o 
   9   8   7       32.09       38.21      6.63 o 
  -9   9   7        8.69        9.14      2.89 o 
  -8   9   7        0.90       -1.24      1.84 o 
  -7   9   7       14.52       16.57      2.68 o 
  -6   9   7       16.92       20.54      2.68 o 
  -5   9   7      254.01      261.43      5.91 o 
  -4   9   7       70.42       63.88      2.90 o 
  -3   9   7       39.31       38.39      4.64 o 
  -2   9   7       42.48       39.11      2.37 o 
  -1   9   7        0.14        0.47      1.05 o 
   0   9   7      117.75      126.81      5.16 o 
   1   9   7      358.20      356.46      5.84 o 
   2   9   7      300.95      310.72      5.53 o 
   3   9   7      293.39      286.76      6.37 o 
   4   9   7      181.81      177.83      5.29 o 
   5   9   7        9.12       14.79      2.17 o 
   6   9   7       32.67       30.28      2.83 o 
   7   9   7       14.57       14.31      2.47 o 
   8   9   7       12.88        9.72      2.38 o 
  -8  10   7        4.31        4.79      2.54 o 
  -7  10   7      152.76      154.56      7.70 o 
  -6  10   7       27.59       16.72      3.31 o 
  -5  10   7        0.50       -1.88      1.95 o 
  -4  10   7      106.02      111.43      4.46 o 
  -3  10   7      152.13      161.79      4.84 o 
  -2  10   7       60.98       60.96      3.00 o 
  -1  10   7       22.38       20.41      2.01 o 
   0  10   7      149.37      146.75      5.29 o 
   1  10   7        1.60        1.05      1.41 o 
   2  10   7        9.43        8.25      1.61 o 
   3  10   7      155.50      170.61      5.11 o 
   4  10   7      920.94      919.31     13.32 o 
   5  10   7      220.63      231.82      6.37 o 
   6  10   7      113.95      119.76      4.91 o 
   7  10   7        2.71        1.86      1.92 o 
  -7  11   7       22.44       24.91      4.48 o 
  -6  11   7       49.50       60.73      5.33 o 
  -5  11   7      105.17      116.19      6.60 o 
  -4  11   7       44.72       46.40      6.24 o 
  -3  11   7        0.42        2.55      2.09 o 
  -2  11   7       40.40       39.66      2.77 o 
  -1  11   7        0.12       -1.21      1.21 o 
   0  11   7        0.22        0.17      1.21 o 
   1  11   7        2.14        1.45      1.34 o 
   2  11   7      488.56      490.98     10.42 o 
   3  11   7      161.67      177.07      6.27 o 
   4  11   7        7.74        5.79      1.91 o 
   5  11   7        2.80        4.99      1.89 o 
   6  11   7       79.70       86.38      7.43 o 
  -6  12   7       16.38       14.39      3.71 o 
  -5  12   7        2.93        1.17      3.51 o 
  -4  12   7       22.59       23.43      4.48 o 
  -3  12   7        2.60        2.53      2.48 o 
  -2  12   7       18.64       21.09      2.38 o 
  -1  12   7       12.53       12.13      1.98 o 
   0  12   7       29.00       30.38      2.67 o 
   1  12   7       44.88       46.28      4.66 o 
   2  12   7       44.70       53.39     10.72 o 
   3  12   7       66.88       63.40      4.20 o 
   4  12   7      241.33      250.43      9.40 o 
   5  12   7        1.90        4.42      2.25 o 
  -4  13   7        9.26       12.26      3.27 o 
  -3  13   7       44.44       48.19      5.46 o 
  -2  13   7       81.93       85.85      7.00 o 
  -1  13   7        0.11       -0.27      1.63 o 
   0  13   7       29.80       30.37      2.89 o 
   1  13   7        0.89        2.78      1.94 o 
   2  13   7       91.21       94.17      5.24 o 
   3  13   7       19.99       19.27      3.71 o 
 -10   0   8       81.26       76.03      7.80 o 
  -8   0   8       11.97       11.37      2.73 o 
  -6   0   8     2315.38     2368.98     24.76 o 
  -4   0   8        0.09        0.25      1.14 o 
  -2   0   8      541.78      505.67      9.09 o 
   0   0   8      759.82      776.81      9.00 o 
   2   0   8      163.81      138.61      3.63 o 
   4   0   8     3074.85     3026.32     30.57 o 
   6   0   8      438.31      416.72     14.23 o 
   8   0   8       49.14       51.01      4.41 o 
  10   0   8      268.83      303.51     30.61 o 
 -11   1   8       28.59       21.54      3.99 o 
 -10   1   8        3.66        2.75      2.92 o 
  -9   1   8      252.71      235.16     13.52 o 
  -8   1   8      384.14      397.78      5.96 o 
  -7   1   8       54.56       59.22      1.96 o 
  -6   1   8       13.75       22.79      1.29 o 
  -5   1   8      316.96      323.13      3.98 o 
  -4   1   8       46.72       34.90      1.54 o 
  -3   1   8      253.69      291.44      3.89 o 
  -2   1   8     1448.44     1541.94     12.66 o 
  -1   1   8     3300.14     3796.65     27.76 o 
   0   1   8     3852.57     4117.32     27.08 o 
   1   1   8     3937.40     4425.81     29.19 o 
   2   1   8      189.14      158.23      2.73 o 
   3   1   8       45.65       41.73      1.50 o 
   4   1   8       80.45       80.82      2.13 o 
   5   1   8        2.92        1.58      0.88 o 
   6   1   8      290.22      290.21      7.54 o 
   7   1   8       43.14       46.72      2.81 o 
   8   1   8      166.40      172.23      5.10 o 
   9   1   8        1.09        0.62      1.60 o 
  10   1   8        8.66        5.53      2.74 o 
 -11   2   8        5.74       10.98      3.44 o 
 -10   2   8        2.18        0.92      2.33 o 
  -9   2   8      129.91      142.57      5.39 o 
  -8   2   8       84.28       83.67      3.27 o 
  -7   2   8      129.96      139.05      2.92 o 
  -6   2   8        1.33        1.11      0.76 o 
  -5   2   8      479.17      488.47      6.68 o 
  -4   2   8      617.21      556.65      8.24 o 
  -3   2   8       81.48       90.88      1.80 o 
  -2   2   8        0.32        0.65      0.86 o 
  -1   2   8      124.89      130.37      2.39 o 
   0   2   8      500.21      499.21      4.69 o 
   1   2   8     1497.08     1565.37     11.65 o 
   2   2   8     1157.74     1170.37      9.44 o 
   3   2   8      173.37      160.97      4.74 o 
   4   2   8        7.74        4.34      0.88 o 
   5   2   8     2030.14     1953.32     17.30 o 
   6   2   8      429.57      422.10      6.36 o 
   7   2   8      100.15       93.72      5.12 o 
   8   2   8       46.78       43.65      2.90 o 
   9   2   8        3.71        6.74      2.05 o 
  10   2   8        1.24        0.75      1.92 o 
 -11   3   8        0.08        0.70      5.46 o 
 -10   3   8        0.15       -1.75      1.93 o 
  -9   3   8       70.24       69.45      3.29 o 
  -8   3   8      257.10      237.76      5.35 o 
  -7   3   8      144.16      154.85      4.06 o 
  -6   3   8      523.63      499.17      7.03 o 
  -5   3   8       68.97       60.87      1.90 o 
  -4   3   8     1056.22     1063.30      9.08 o 
  -3   3   8      381.36      378.93      4.23 o 
  -2   3   8       86.26      134.86      2.62 o 
  -1   3   8     1964.26     1991.91     14.36 o 
   0   3   8     1527.62     1767.37     12.98 o 
   1   3   8        7.38       10.95      0.85 o 
   2   3   8      219.16      227.51      3.15 o 
   3   3   8     2046.83     2096.67     22.90 o 
   4   3   8     1599.22     1581.91     13.87 o 
   5   3   8     1427.25     1375.64     13.35 o 
   6   3   8        0.46        1.23      0.99 o 
   7   3   8      167.85      163.68      8.75 o 
   8   3   8        9.63        8.63      2.17 o 
   9   3   8        1.21        1.75      1.74 o 
  10   3   8       23.62       22.23      3.26 o 
 -11   4   8       28.82       32.75      7.02 o 
 -10   4   8       85.19      110.57      5.14 o 
  -9   4   8      125.88      141.40      6.53 o 
  -8   4   8       35.77       39.75      2.56 o 
  -7   4   8      193.61      186.19      4.59 o 
  -6   4   8       11.24       14.83      1.34 o 
  -5   4   8      116.04      120.63      2.64 o 
  -4   4   8        1.85        4.97      0.80 o 
  -3   4   8      171.67      170.46      2.97 o 
  -2   4   8      370.70      370.03      4.57 o 
  -1   4   8      143.16      150.46      2.88 o 
   0   4   8        1.99        2.91      0.61 o 
   1   4   8     4694.67     4742.03     31.58 o 
   2   4   8       59.15       58.07      1.72 o 
   3   4   8      328.36      327.74      4.17 o 
   4   4   8      221.56      220.34      4.05 o 
   5   4   8      985.02      936.77     11.71 o 
   6   4   8       10.95       11.97      1.64 o 
   7   4   8       80.13       85.09      3.51 o 
   8   4   8        4.76        5.91      2.07 o 
   9   4   8       10.62        6.54      2.07 o 
  10   4   8        2.60        5.41      2.12 o 
 -10   5   8        1.16        0.60      2.24 o 
  -9   5   8       10.42       10.73      1.91 o 
  -8   5   8        6.90        9.88      2.42 o 
  -7   5   8       43.72       39.38      2.42 o 
  -6   5   8       85.58       81.64      3.11 o 
  -5   5   8     1160.98     1131.29     10.15 o 
  -4   5   8      128.70      128.66      2.62 o 
  -3   5   8      715.17      680.53      6.66 o 
  -2   5   8       88.61      100.03      2.62 o 
  -1   5   8       18.21       11.65      1.00 o 
   0   5   8       59.14       60.05      1.72 o 
   1   5   8        5.92        8.75      0.88 o 
   2   5   8       25.69       32.16      1.89 o 
   3   5   8     3691.21     3612.81     35.72 o 
   4   5   8        0.49        0.22      0.98 o 
   5   5   8      182.24      171.42      4.49 o 
   6   5   8       67.17       67.11      3.18 o 
   7   5   8       42.73       34.79      2.69 o 
   8   5   8       12.20       10.67      3.83 o 
   9   5   8       30.51       33.59      3.49 o 
  10   5   8       10.60       14.50      2.91 o 
 -10   6   8       98.87      101.38      6.72 o 
  -9   6   8       38.32       46.59      4.49 o 
  -8   6   8      136.84      148.11      6.54 o 
  -7   6   8      249.31      246.00      5.64 o 
  -6   6   8      475.92      477.40      7.78 o 
  -5   6   8        1.88        1.88      1.25 o 
  -4   6   8       63.08       61.74      1.98 o 
  -3   6   8      363.09      334.44      4.42 o 
  -2   6   8       39.47       43.45      1.63 o 
  -1   6   8      929.00      926.61      8.44 o 
   0   6   8      213.54      215.85      3.89 o 
   1   6   8      336.63      329.69      4.93 o 
   2   6   8        2.57        3.74      0.99 o 
   3   6   8       58.99       61.83      2.57 o 
   4   6   8      476.02      465.64      7.70 o 
   5   6   8       94.20       95.35      4.22 o 
   6   6   8       43.54       42.45      2.80 o 
   7   6   8        4.95        2.98      1.52 o 
   8   6   8       26.63       27.20      3.26 o 
   9   6   8      118.73      116.01      5.85 o 
 -10   7   8       87.87      103.63      8.77 o 
  -9   7   8       40.88       46.21      3.87 o 
  -8   7   8      103.26      102.95      4.87 o 
  -7   7   8      172.97      187.54      5.98 o 
  -6   7   8       59.92       59.61      3.52 o 
  -5   7   8        0.13       -0.87      0.87 o 
  -4   7   8     1147.42     1117.98     11.89 o 
  -3   7   8       50.40       47.94      2.64 o 
  -2   7   8        6.83        9.48      1.05 o 
  -1   7   8      600.27      581.36      7.24 o 
   0   7   8      267.16      253.18      4.40 o 
   1   7   8       41.52       35.02      2.35 o 
   2   7   8      841.71      795.20      9.18 o 
   3   7   8       47.88       44.76      2.83 o 
   4   7   8      851.02      810.43     11.22 o 
   5   7   8       16.84       11.08      1.84 o 
   6   7   8       42.07       39.88      2.90 o 
   7   7   8      288.01      296.13      7.22 o 
   8   7   8       25.39       31.43      3.61 o 
   9   7   8        2.33        1.52      2.12 o 
  -9   8   8        1.92        1.93      2.32 o 
  -8   8   8        9.99       10.61      2.96 o 
  -7   8   8        0.14        2.21      1.80 o 
  -6   8   8      293.76      297.54      7.58 o 
  -5   8   8       40.11       36.42      2.85 o 
  -4   8   8       27.44       30.45      2.24 o 
  -3   8   8      493.09      486.11      7.32 o 
  -2   8   8      400.29      387.06      5.84 o 
  -1   8   8      149.11      149.38      3.58 o 
   0   8   8        2.49        3.88      1.11 o 
   1   8   8       31.68       31.90      1.88 o 
   2   8   8        2.63        0.38      0.96 o 
   3   8   8        2.17        3.31      1.58 o 
   4   8   8        0.72        1.25      1.31 o 
   5   8   8        2.82        2.08      1.38 o 
   6   8   8       46.82       41.39      3.03 o 
   7   8   8       26.48       29.37      2.90 o 
   8   8   8      127.76      145.40      5.47 o 
  -9   9   8       20.67       27.31      3.68 o 
  -8   9   8       71.61       75.21      4.72 o 
  -7   9   8        6.58        3.09      2.67 o 
  -6   9   8       13.69       13.89      2.39 o 
  -5   9   8       84.21       69.38      4.82 o 
  -4   9   8        0.15       -0.78      1.35 o 
  -3   9   8        5.38        4.48      2.16 o 
  -2   9   8      153.82      146.10      4.17 o 
  -1   9   8      410.32      411.61      6.37 o 
   0   9   8       61.35       58.22      2.51 o 
   1   9   8      167.17      155.21      4.06 o 
   2   9   8       60.82       58.28      3.77 o 
   3   9   8      526.98      514.21      8.89 o 
   4   9   8        0.58        0.21      1.34 o 
   5   9   8       16.64       13.24      3.26 o 
   6   9   8      144.24      138.00      5.05 o 
   7   9   8       42.61       45.97      3.48 o 
   8   9   8      136.14      136.19      5.55 o 
  -8  10   8       84.85      103.12      6.75 o 
  -7  10   8       33.12       33.78      4.41 o 
  -6  10   8       17.93       16.66      3.70 o 
  -5  10   8       43.45       34.88      3.99 o 
  -4  10   8        4.61        2.73      3.12 o 
  -3  10   8       72.31       68.62      4.87 o 
  -2  10   8       26.42       28.64      2.25 o 
  -1  10   8       30.65       32.16      2.37 o 
   0  10   8       10.89       11.26      1.70 o 
   1  10   8        0.20        1.15      1.41 o 
   2  10   8       15.08       13.83      2.42 o 
   3  10   8       70.86       66.81      3.37 o 
   4  10   8       28.25       33.29      3.02 o 
   5  10   8        0.22       -1.43      1.43 o 
   6  10   8        0.01       -1.68      1.68 o 
   7  10   8       29.02       29.85      3.26 o 
  -7  11   8       18.70       15.14      8.97 o 
  -6  11   8       32.23       39.24      6.24 o 
  -5  11   8        9.59        7.91      2.73 o 
  -4  11   8      139.23      136.23      6.89 o 
  -3  11   8        1.73       -0.67      1.46 o 
  -2  11   8       54.45       50.04      3.45 o 
  -1  11   8       28.63       28.84      2.43 o 
   0  11   8      129.26      129.90      4.28 o 
   1  11   8       71.45       66.66      5.18 o 
   2  11   8       45.61       43.44      3.36 o 
   3  11   8       29.82       25.82      2.98 o 
   4  11   8      260.43      270.49      7.01 o 
   5  11   8       70.44       75.17      7.32 o 
   6  11   8       19.47       16.50      2.64 o 
  -5  12   8        5.93        1.73      2.44 o 
  -4  12   8        0.93       -0.97      1.93 o 
  -3  12   8       16.64       21.21      3.71 o 
  -2  12   8       73.12       71.62      4.35 o 
  -1  12   8       21.71       21.43      2.77 o 
   0  12   8        2.07        1.46      1.77 o 
   1  12   8        0.14       -0.45      1.82 o 
   2  12   8        0.11       -0.36      1.69 o 
   3  12   8      150.11      150.70      6.13 o 
   4  12   8        0.77       -0.75      1.87 o 
  -4  13   8        0.02        4.68      3.90 o 
  -3  13   8      159.94      169.35     14.23 o 
  -2  13   8       12.72       10.60      2.68 o 
  -1  13   8        1.04        0.52      2.03 o 
   0  13   8        1.05        1.24      2.00 o 
   1  13   8       15.17       16.03      3.58 o 
   2  13   8        0.57        5.07      2.76 o 
 -11   0   9      438.95      433.56     19.10 o 
  -9   0   9        1.72        1.56      2.73 o 
  -7   0   9     1157.92     1052.03     17.94 o 
  -5   0   9     1395.79     1245.27     22.80 o 
  -3   0   9      182.76      176.54      3.28 o 
  -1   0   9       12.46        7.96      1.50 o 
   1   0   9      569.68      571.11      9.02 o 
   3   0   9     1087.82     1095.56     13.38 o 
   5   0   9      252.33      253.57      5.67 o 
   7   0   9      256.74      241.78      8.26 o 
   9   0   9      135.86      148.90      7.27 o 
 -11   1   9       47.66       48.38      5.09 o 
 -10   1   9        0.33       -1.56      2.21 o 
  -9   1   9      140.87      140.51      8.19 o 
  -8   1   9       50.28       62.58      3.49 o 
  -7   1   9      103.03       94.39      2.78 o 
  -6   1   9       89.39       86.48      2.56 o 
  -5   1   9      264.40      270.51      4.21 o 
  -4   1   9      220.46      225.78      3.66 o 
  -3   1   9       97.90      111.43      2.34 o 
  -2   1   9      473.63      487.55      5.35 o 
  -1   1   9      176.31      178.00      2.74 o 
   0   1   9       55.20       52.23      1.48 o 
   1   1   9      161.10      170.22      2.64 o 
   2   1   9      233.80      233.51      3.26 o 
   3   1   9      808.34      812.27      9.08 o 
   4   1   9     1559.06     1517.51     12.66 o 
   5   1   9     1374.71     1359.82     13.23 o 
   6   1   9       36.85       30.52      2.30 o 
   7   1   9      369.15      356.16      7.04 o 
   8   1   9        0.61       -1.17      1.17 o 
   9   1   9       29.05       27.33      2.72 o 
  10   1   9       11.53       16.18      2.77 o 
 -11   2   9        0.36       -1.64      2.61 o 
 -10   2   9       93.70      100.50      6.32 o 
  -9   2   9       61.69       56.06      9.16 o 
  -8   2   9      207.15      183.82      5.66 o 
  -7   2   9      284.62      267.87      4.65 o 
  -6   2   9      613.94      514.28      6.55 o 
  -5   2   9       27.19       30.03      2.18 o 
  -4   2   9     1587.65     1582.90     13.73 o 
  -3   2   9       21.90       22.14      1.30 o 
  -2   2   9        3.10        0.24      0.58 o 
  -1   2   9      363.36      408.01      4.89 o 
   0   2   9      795.69      853.41      7.13 o 
   1   2   9      110.58      136.23      2.27 o 
   2   2   9      870.08      861.18      9.43 o 
   3   2   9      334.55      322.56      4.19 o 
   4   2   9       15.29       16.21      1.19 o 
   5   2   9      353.22      371.09      5.74 o 
   6   2   9      139.08      134.28      7.67 o 
   7   2   9       77.64       69.21      3.31 o 
   8   2   9       51.95       56.52      3.24 o 
   9   2   9      286.67      280.68      8.15 o 
  10   2   9        5.45        4.91      4.26 o 
 -11   3   9       24.01       19.97      3.99 o 
 -10   3   9        6.83        2.73      2.48 o 
  -9   3   9        0.85       -0.19      1.64 o 
  -8   3   9       98.44      110.41      3.76 o 
  -7   3   9      195.50      194.10      4.62 o 
  -6   3   9        0.53        0.04      0.83 o 
  -5   3   9      120.43      126.40      3.05 o 
  -4   3   9      273.00      272.19      4.75 o 
  -3   3   9       62.51       55.03      1.92 o 
  -2   3   9        5.47        5.40      0.58 o 
  -1   3   9        1.04        2.07      0.77 o 
   0   3   9      203.19      195.03      2.81 o 
   1   3   9      125.01      145.78      2.48 o 
   2   3   9       41.50       47.22      1.80 o 
   3   3   9        0.11       -0.22      0.68 o 
   4   3   9     1924.24     1869.43     14.69 o 
   5   3   9      248.56      247.02      4.65 o 
   6   3   9       90.70       92.26      3.09 o 
   7   3   9      242.14      243.88      6.98 o 
   8   3   9        0.46       -0.53      1.58 o 
   9   3   9        0.24        0.28      1.70 o 
  10   3   9       32.51       39.09      3.88 o 
 -11   4   9        0.08        1.56      3.90 o 
 -10   4   9        0.86        0.78      2.48 o 
  -9   4   9       51.33       58.77      3.72 o 
  -8   4   9      166.21      160.76      4.60 o 
  -7   4   9      427.64      404.13      7.14 o 
  -6   4   9      232.97      206.04      6.92 o 
  -5   4   9      116.10      108.10      2.89 o 
  -4   4   9      116.78      107.90      2.81 o 
  -3   4   9     1146.54     1183.19     11.22 o 
  -2   4   9     1511.11     1575.93     12.18 o 
  -1   4   9      105.68      113.62      2.21 o 
   0   4   9      204.20      219.07      4.04 o 
   1   4   9      541.59      576.32      7.32 o 
   2   4   9      764.91      735.11      7.04 o 
   3   4   9       83.02       74.40      2.09 o 
   4   4   9       73.58       60.71      2.53 o 
   5   4   9       86.14       80.59      3.13 o 
   6   4   9       10.14       10.63      1.63 o 
   7   4   9       12.38       18.66      2.50 o 
   8   4   9       10.35        5.25      3.54 o 
   9   4   9       21.05       23.64      3.26 o 
  10   4   9        3.74        4.89      2.22 o 
 -10   5   9        0.14       -0.78      3.12 o 
  -9   5   9       24.49       27.56      3.34 o 
  -8   5   9       92.70       81.83      3.88 o 
  -7   5   9       14.63       16.17      1.99 o 
  -6   5   9      353.03      360.99      6.41 o 
  -5   5   9       28.79       23.10      1.80 o 
  -4   5   9       24.19       21.28      1.70 o 
  -3   5   9      134.96      125.98      3.03 o 
  -2   5   9     1089.06     1061.29      9.28 o 
  -1   5   9      642.75      669.67      6.64 o 
   0   5   9     1574.89     1630.83     12.86 o 
   1   5   9       53.31       46.22      1.62 o 
   2   5   9      133.59      119.93      2.88 o 
   3   5   9       93.13       87.25      2.57 o 
   4   5   9       95.25       84.46      4.68 o 
   5   5   9      939.17      879.78     11.62 o 
   6   5   9      106.21       98.11      3.79 o 
   7   5   9       43.96       44.26      2.91 o 
   8   5   9      134.79      137.06      5.77 o 
   9   5   9        0.37       -0.25      1.78 o 
 -10   6   9        0.11        2.53      3.03 o 
  -9   6   9       16.34       19.41      2.93 o 
  -8   6   9      118.69      128.83      5.23 o 
  -7   6   9       42.45       40.61      2.67 o 
  -6   6   9      141.46      152.44      4.32 o 
  -5   6   9        7.64        6.82      1.70 o 
  -4   6   9      227.96      209.90      4.11 o 
  -3   6   9     2071.74     1978.06     17.26 o 
  -2   6   9      179.88      168.33      3.51 o 
  -1   6   9      447.73      437.99      5.25 o 
   0   6   9       74.58       57.89      2.40 o 
   1   6   9       74.02       86.46      2.49 o 
   2   6   9      104.46      112.04      3.10 o 
   3   6   9     1536.73     1461.01     15.89 o 
   4   6   9       97.97       95.57      3.40 o 
   5   6   9        3.45        3.13      1.45 o 
   6   6   9      109.73      109.71      4.20 o 
   7   6   9       86.41       94.43      4.12 o 
   8   6   9        2.50        5.44      2.17 o 
   9   6   9        0.22        2.17      2.12 o 
 -10   7   9       98.59      125.16     11.31 o 
  -9   7   9        9.62       10.06      2.54 o 
  -8   7   9      190.32      187.06      6.52 o 
  -7   7   9      308.16      310.14      7.85 o 
  -6   7   9        1.94        0.18      1.26 o 
  -5   7   9       84.37       84.11      2.88 o 
  -4   7   9       57.43       56.00      2.33 o 
  -3   7   9       32.02       39.67      2.19 o 
  -2   7   9       35.76       34.04      1.84 o 
  -1   7   9      700.64      676.65      9.92 o 
   0   7   9      245.87      242.38      4.54 o 
   1   7   9     1334.60     1304.61     12.80 o 
   2   7   9       15.26       17.98      1.76 o 
   3   7   9      230.07      218.61      5.68 o 
   4   7   9      303.23      291.63      6.29 o 
   5   7   9      112.89      118.40      4.27 o 
   6   7   9        2.15        2.47      1.58 o 
   7   7   9       31.69       25.94      2.74 o 
   8   7   9        0.41        0.51      1.89 o 
  -9   8   9       32.33       35.07      3.86 o 
  -8   8   9        1.15        1.43      2.03 o 
  -7   8   9       72.68       73.44      4.28 o 
  -6   8   9        6.07        4.29      2.39 o 
  -5   8   9      269.82      273.98      7.05 o 
  -4   8   9       42.07       42.86      2.19 o 
  -3   8   9       54.70       57.71      2.73 o 
  -2   8   9      651.42      616.89      9.02 o 
  -1   8   9      139.37      132.48      3.36 o 
   0   8   9      400.22      385.28      6.01 o 
   1   8   9        4.61        2.13      0.99 o 
   2   8   9       50.57       49.35      2.83 o 
   3   8   9      162.36      153.03      5.06 o 
   4   8   9        0.79        2.23      1.54 o 
   5   8   9      103.27      100.20      6.13 o 
   6   8   9       82.04       76.09      3.91 o 
   7   8   9       32.89       35.52      4.67 o 
   8   8   9       36.07       34.32      3.77 o 
  -8   9   9        6.25        3.60      2.23 o 
  -7   9   9        1.09        3.52      2.09 o 
  -6   9   9        0.05        1.34      1.64 o 
  -5   9   9        2.69        4.75      2.33 o 
  -4   9   9       38.93       36.56      3.42 o 
  -3   9   9      348.81      367.08      8.10 o 
  -2   9   9       45.14       38.17      3.49 o 
  -1   9   9        0.27       -0.40      1.21 o 
   0   9   9     1416.25     1398.95     14.21 o 
   1   9   9      341.56      352.37      5.96 o 
   2   9   9      152.62      159.66      5.40 o 
   3   9   9       33.75       34.77      2.56 o 
   4   9   9        6.35        5.15      1.75 o 
   5   9   9        7.18        4.32      2.58 o 
   6   9   9        0.04       -0.48      1.52 o 
   7   9   9       45.20       42.94      3.59 o 
  -8  10   9       39.52       32.36      6.63 o 
  -7  10   9        4.34        5.90      2.88 o 
  -6  10   9        3.16       -1.24      2.33 o 
  -5  10   9       32.95       35.05      3.99 o 
  -4  10   9       13.91       10.53      2.76 o 
  -3  10   9       73.75       68.48      3.83 o 
  -2  10   9      429.73      435.59     14.69 o 
  -1  10   9       48.97       45.86      3.22 o 
   0  10   9       49.65       49.55      4.28 o 
   1  10   9      428.79      422.28      9.21 o 
   2  10   9      299.51      294.96      6.74 o 
   3  10   9       87.62       78.75      3.72 o 
   4  10   9        2.96        0.85      1.58 o 
   5  10   9        9.47       12.28      2.38 o 
   6  10   9        3.60        2.29      1.98 o 
  -6  11   9       21.56       25.02      7.60 o 
  -5  11   9        2.75        0.07      2.33 o 
  -4  11   9      308.58      312.87     10.47 o 
  -3  11   9       48.59       40.40      3.36 o 
  -2  11   9      126.07      126.15      6.02 o 
  -1  11   9        0.64       -1.49      1.49 o 
   0  11   9      277.03      270.72      7.34 o 
   1  11   9       10.47       11.13      2.76 o 
   2  11   9        3.77        4.23      1.94 o 
   3  11   9      214.54      208.87      7.65 o 
   4  11   9        4.04        3.17      1.79 o 
   5  11   9       88.92       89.09      5.01 o 
  -5  12   9       41.02       47.92      4.94 o 
  -4  12   9      262.92      292.41     10.47 o 
  -3  12   9      122.64      121.47     10.72 o 
  -2  12   9       65.26       65.00      4.19 o 
  -1  12   9       19.53       17.86      2.77 o 
   0  12   9        0.28        0.49      1.84 o 
   1  12   9       18.28       16.08      3.27 o 
   2  12   9      289.85      297.17     10.43 o 
   3  12   9       52.18       51.61      4.07 o 
   4  12   9        5.03        4.80      2.39 o 
  -3  13   9       16.39       13.21      5.65 o 
  -2  13   9       17.96       17.08      2.91 o 
  -1  13   9       37.54       37.65      3.67 o 
   0  13   9       96.64      110.43      5.39 o 
   1  13   9        1.53        1.75      2.48 o 
   2  13   9       20.92       19.49      5.07 o 
 -10   0  10      161.42      170.38     11.31 o 
  -8   0  10      386.77      350.44     19.30 o 
  -6   0  10       11.29       16.23      3.12 o 
  -4   0  10     1029.20      975.75     19.49 o 
  -2   0  10       92.14      124.55      7.21 o 
   0   0  10      334.23      282.36      6.60 o 
   2   0  10      751.82      742.03      9.92 o 
   4   0  10     3347.07     3201.84     32.76 o 
   6   0  10       53.93       51.56      3.99 o 
   8   0  10      100.32      112.25      9.94 o 
  10   0  10        4.40        5.27      2.88 o 
 -11   1  10       26.94       36.36      6.04 o 
 -10   1  10      168.50      177.71     10.53 o 
  -9   1  10      351.63      354.19     11.16 o 
  -8   1  10        9.85       10.83      4.30 o 
  -7   1  10       34.90       34.99      2.27 o 
  -6   1  10      332.22      289.16      6.43 o 
  -5   1  10       21.52       18.95      2.38 o 
  -4   1  10       10.71       16.80      1.50 o 
  -3   1  10      355.29      307.61      6.30 o 
  -2   1  10     1774.46     1735.11     14.27 o 
  -1   1  10      153.48      173.20      3.44 o 
   0   1  10      595.57      619.02      5.61 o 
   1   1  10      774.91      833.21      7.36 o 
   2   1  10     1882.49     1907.78     14.52 o 
   3   1  10        0.80        0.43      0.85 o 
   4   1  10      744.95      739.23      8.11 o 
   5   1  10      128.52      110.10      5.18 o 
   6   1  10      112.85      106.74      3.76 o 
   7   1  10      142.94      139.12      4.49 o 
   8   1  10      368.51      361.10     13.56 o 
   9   1  10      218.76      218.64      6.26 o 
  10   1  10        4.11        4.68      2.12 o 
 -11   2  10       17.91       19.86      3.99 o 
 -10   2  10      165.50      169.86      7.98 o 
  -9   2  10       21.64       23.06      3.58 o 
  -8   2  10      252.88      239.16     10.33 o 
  -7   2  10      933.16      838.64     10.88 o 
  -6   2  10      619.64      604.68      8.59 o 
  -5   2  10      239.18      236.30      4.91 o 
  -4   2  10      296.57      303.64      4.54 o 
  -3   2  10       45.65       44.18      1.69 o 
  -2   2  10      186.98      184.47      3.50 o 
  -1   2  10      215.61      180.61      3.66 o 
   0   2  10     1023.12     1072.23      8.71 o 
   1   2  10       71.89       83.31      1.92 o 
   2   2  10       14.01       14.60      1.07 o 
   3   2  10      606.46      578.96      8.35 o 
   4   2  10      294.02      300.50      4.32 o 
   5   2  10      107.31       96.77      3.19 o 
   6   2  10       60.11       60.16      3.44 o 
   7   2  10      197.64      200.46      5.39 o 
   8   2  10       68.56       65.75      4.10 o 
   9   2  10       27.96       27.84      5.48 o 
  10   2  10        0.93        2.44      2.17 o 
 -11   3  10       13.31       16.57      3.83 o 
 -10   3  10       46.96       54.06      5.85 o 
  -9   3  10        2.98        4.75      2.19 o 
  -8   3  10       13.23       12.15      2.17 o 
  -7   3  10      320.70      278.93      5.70 o 
  -6   3  10      467.62      468.49      7.41 o 
  -5   3  10      571.41      509.42      8.14 o 
  -4   3  10      435.41      397.46      5.95 o 
  -3   3  10     1677.72     1597.91     14.06 o 
  -2   3  10      129.64      130.58      2.82 o 
  -1   3  10     1499.84     1507.56     13.13 o 
   0   3  10      598.04      638.91      6.07 o 
   1   3  10       41.98       41.09      1.41 o 
   2   3  10       62.14       54.28      1.76 o 
   3   3  10     1016.12     1034.79     13.16 o 
   4   3  10      798.71      780.97      7.88 o 
   5   3  10       37.31       41.38      2.10 o 
   6   3  10      315.69      292.76      6.67 o 
   7   3  10        3.94        2.57      1.60 o 
   8   3  10      197.84      211.80      6.92 o 
   9   3  10      182.07      185.69      8.66 o 
  10   3  10        3.62        4.87      2.41 o 
 -10   4  10        8.59        9.36      3.03 o 
  -9   4  10       10.64        9.63      3.52 o 
  -8   4  10       83.79       74.09      4.41 o 
  -7   4  10      193.87      196.60      5.91 o 
  -6   4  10      419.64      381.16      5.86 o 
  -5   4  10      123.57      132.05      3.29 o 
  -4   4  10      181.17      174.83      3.61 o 
  -3   4  10      500.07      511.78      6.46 o 
  -2   4  10      920.71      936.20      9.49 o 
  -1   4  10     1758.01     1730.44     14.92 o 
   0   4  10      717.81      728.13      6.89 o 
   1   4  10      415.28      436.84      5.00 o 
   2   4  10      266.13      263.55      3.85 o 
   3   4  10        8.66       10.65      1.12 o 
   4   4  10       63.88       68.78      4.90 o 
   5   4  10      137.80      148.17      4.67 o 
   6   4  10      120.48      118.21      4.37 o 
   7   4  10      217.95      215.55      7.34 o 
   8   4  10       10.73        9.45      2.27 o 
   9   4  10        6.28        5.47      2.29 o 
 -10   5  10        7.23       10.53      4.68 o 
  -9   5  10        3.59       -0.78      1.87 o 
  -8   5  10        0.82        1.65      1.77 o 
  -7   5  10        1.63        4.03      1.80 o 
  -6   5  10      249.08      216.86      4.46 o 
  -5   5  10     1022.77     1005.32     10.76 o 
  -4   5  10       12.87       19.67      2.67 o 
  -3   5  10      454.28      435.43      6.87 o 
  -2   5  10      115.18      119.77      2.91 o 
  -1   5  10        1.65        0.98      0.84 o 
   0   5  10        2.52        1.74      0.72 o 
   1   5  10      312.73      297.77      4.68 o 
   2   5  10       40.36       29.65      1.66 o 
   3   5  10      548.64      528.05      6.76 o 
   4   5  10        8.26        5.64      1.38 o 
   5   5  10     1239.12     1229.85     14.78 o 
   6   5  10       13.45       12.89      1.84 o 
   7   5  10       38.28       36.94      3.18 o 
   8   5  10      180.74      182.50      6.59 o 
   9   5  10       19.19       16.38      2.98 o 
 -10   6  10       10.73       11.57      4.68 o 
  -9   6  10        6.34        4.25      4.29 o 
  -8   6  10       40.01       40.83      4.27 o 
  -7   6  10        1.27        0.19      1.31 o 
  -6   6  10      173.07      162.44      5.23 o 
  -5   6  10      348.44      331.21      5.56 o 
  -4   6  10       91.52       85.60      2.82 o 
  -3   6  10     1708.16     1691.87     15.55 o 
  -2   6  10      115.54      111.58      3.06 o 
  -1   6  10      245.87      245.89      4.34 o 
   0   6  10      439.64      439.64      5.93 o 
   1   6  10      111.16       98.16      2.74 o 
   2   6  10       41.18       41.43      2.74 o 
   3   6  10      200.14      189.15      5.61 o 
   4   6  10       87.96       80.38      3.59 o 
   5   6  10      119.68      125.95      4.25 o 
   6   6  10       94.00       95.16      4.02 o 
   7   6  10       74.01       73.44      4.39 o 
   8   6  10        2.79        5.25      3.26 o 
   9   6  10        0.01        4.34      4.68 o 
  -9   7  10        5.55        5.85      3.03 o 
  -8   7  10       28.01       37.93      6.82 o 
  -7   7  10        8.42        7.61      3.51 o 
  -6   7  10       77.21       80.66      3.55 o 
  -5   7  10        6.39        7.45      1.34 o 
  -4   7  10      136.63      136.63      5.94 o 
  -3   7  10       22.35       18.45      1.60 o 
  -2   7  10       68.58       70.52      4.67 o 
  -1   7  10      142.48      141.87      3.93 o 
   0   7  10       58.68       55.29      2.64 o 
   1   7  10      461.94      445.12      6.34 o 
   2   7  10      252.83      243.90      4.61 o 
   3   7  10       27.03       20.37      2.00 o 
   4   7  10      442.89      440.79      8.04 o 
   5   7  10       33.03       33.17      2.66 o 
   6   7  10      111.29      108.65      4.39 o 
   7   7  10        5.83        2.93      2.08 o 
   8   7  10       39.50       42.49      4.07 o 
  -9   8  10        3.45        2.04      2.88 o 
  -8   8  10        8.07       14.82      5.07 o 
  -7   8  10        9.23       10.20      2.54 o 
  -6   8  10        7.93        7.34      2.09 o 
  -5   8  10        3.52        5.63      1.79 o 
  -4   8  10      460.95      476.86      7.89 o 
  -3   8  10        2.48        0.39      1.17 o 
  -2   8  10      562.42      563.70     10.11 o 
  -1   8  10        5.12        6.27      1.45 o 
   0   8  10       17.22       19.92      1.93 o 
   1   8  10      224.23      203.42      4.96 o 
   2   8  10      356.05      336.08      5.77 o 
   3   8  10       58.71       57.87      4.56 o 
   4   8  10        8.57        9.86      1.81 o 
   5   8  10        1.19        3.29      1.65 o 
   6   8  10      314.55      316.83      7.58 o 
   7   8  10       50.30       52.04      3.64 o 
   8   8  10       25.30       32.88      4.49 o 
  -8   9  10       92.11       98.41      6.47 o 
  -7   9  10       10.44        8.16      2.57 o 
  -6   9  10       20.33       12.29      3.16 o 
  -5   9  10       35.94       32.95      3.86 o 
  -4   9  10      185.55      198.78      6.07 o 
  -3   9  10      200.84      185.01      5.77 o 
  -2   9  10       17.64       18.49      2.08 o 
  -1   9  10       32.31       26.78      2.70 o 
   0   9  10      108.88      101.95      3.74 o 
   1   9  10       19.82       18.01      1.76 o 
   2   9  10      121.95      110.24      6.02 o 
   3   9  10       14.52       14.15      2.08 o 
   4   9  10      620.89      599.81     10.33 o 
   5   9  10        7.51        6.56      1.99 o 
   6   9  10       45.50       52.69      3.94 o 
   7   9  10        3.91        3.46      2.08 o 
  -7  10  10       37.90       39.65      4.82 o 
  -6  10  10        0.58       -2.14      2.21 o 
  -5  10  10       77.64       75.25      7.41 o 
  -4  10  10        6.26        5.97      2.45 o 
  -3  10  10      784.71      803.47     13.65 o 
  -2  10  10        7.03        3.59      1.76 o 
  -1  10  10       15.66       16.50      2.32 o 
   0  10  10      237.68      231.97      9.12 o 
   1  10  10       20.45       22.96      2.31 o 
   2  10  10       13.63       13.51      2.04 o 
   3  10  10       15.46       12.42      2.15 o 
   4  10  10       43.45       58.20      3.77 o 
   5  10  10        0.98       -1.10      1.66 o 
   6  10  10       11.84       11.28      2.38 o 
  -6  11  10        6.32        8.92      3.27 o 
  -5  11  10       77.10       75.67      5.79 o 
  -4  11  10        9.78       11.15      3.16 o 
  -3  11  10       85.19       95.75      4.79 o 
  -2  11  10        1.46        3.60      2.00 o 
  -1  11  10        1.74        2.02      1.87 o 
   0  11  10        5.62        5.07      2.48 o 
   1  11  10       70.53       63.79      7.21 o 
   2  11  10       30.69       34.63      3.99 o 
   3  11  10      159.39      172.41      6.70 o 
   4  11  10        8.48        7.42      2.21 o 
   5  11  10      168.66      190.48      8.61 o 
  -5  12  10       31.83       35.87      6.63 o 
  -4  12  10      267.93      290.88     10.48 o 
  -3  12  10        0.09       -1.98      1.98 o 
  -2  12  10       64.90       66.37      4.28 o 
  -1  12  10       30.29       31.65      3.48 o 
   0  12  10        5.37        3.51      3.51 o 
   1  12  10        2.61        1.09      3.31 o 
   2  12  10       10.51        6.63      3.12 o 
   3  12  10      149.51      176.72      8.22 o 
  -2  13  10       17.56       17.16      5.07 o 
  -1  13  10       18.51       21.05      4.68 o 
   0  13  10        0.16        2.57      2.61 o 
 -11   0  11        0.85        0.78      3.51 o 
  -9   0  11      126.23      131.39      9.75 o 
  -7   0  11      189.86      180.13      7.99 o 
  -5   0  11      485.21      457.50     15.21 o 
  -3   0  11     2310.24     2219.61     29.63 o 
  -1   0  11      394.39      476.43      9.78 o 
   1   0  11      181.48      168.62      3.83 o 
   3   0  11      660.87      695.86     10.12 o 
   5   0  11       17.70       20.62      1.96 o 
   7   0  11      194.48      200.33      7.94 o 
   9   0  11       18.48       20.12      3.55 o 
 -11   1  11        2.12        2.34      2.76 o 
 -10   1  11       78.59       89.32      6.32 o 
  -9   1  11       24.40       22.13      3.71 o 
  -8   1  11       98.08       81.79      5.81 o 
  -7   1  11      211.25      182.33      4.65 o 
  -6   1  11      183.42      149.32      4.12 o 
  -5   1  11       16.25       15.81      2.03 o 
  -4   1  11      882.07      859.71     10.56 o 
  -3   1  11      281.87      280.64      5.21 o 
  -2   1  11     1561.88     1544.67     17.95 o 
  -1   1  11     1215.53     1191.93     12.81 o 
   0   1  11       65.00       64.14      2.06 o 
   1   1  11      657.82      638.10      8.38 o 
   2   1  11       84.63       79.42      2.12 o 
   3   1  11      988.21      981.66      9.12 o 
   4   1  11      180.64      178.38      3.39 o 
   5   1  11      195.77      199.09      4.21 o 
   6   1  11       52.10       47.70      2.69 o 
   7   1  11       21.79       24.41      2.81 o 
   8   1  11       86.79      100.93      4.26 o 
   9   1  11       13.21        9.94      2.46 o 
 -11   2  11       37.38       40.28      4.94 o 
 -10   2  11        0.85        0.73      2.33 o 
  -9   2  11       14.48       14.01      2.46 o 
  -8   2  11       32.36       39.94      3.20 o 
  -7   2  11        0.05        0.40      1.69 o 
  -6   2  11      297.02      274.60      5.63 o 
  -5   2  11      441.32      440.45      7.08 o 
  -4   2  11      343.30      338.34      5.99 o 
  -3   2  11      237.94      210.27      3.64 o 
  -2   2  11      968.57      980.80     11.64 o 
  -1   2  11     1671.27     1742.84     14.79 o 
   0   2  11      289.49      263.15      4.02 o 
   1   2  11     1824.54     1810.08     13.81 o 
   2   2  11      106.90      115.79      2.50 o 
   3   2  11      104.50      115.49      2.62 o 
   4   2  11      128.25      121.26      3.17 o 
   5   2  11      188.49      186.21      4.57 o 
   6   2  11      335.58      332.32      7.93 o 
   7   2  11        0.02        0.87      1.34 o 
   8   2  11       35.41       38.85      3.40 o 
   9   2  11       14.74       16.55      2.75 o 
 -10   3  11        4.08        5.36      2.92 o 
  -9   3  11       23.38       25.71      3.00 o 
  -8   3  11      574.26      547.64     10.67 o 
  -7   3  11      504.73      458.16      7.78 o 
  -6   3  11        8.61        5.63      1.35 o 
  -5   3  11      163.07      147.40      4.00 o 
  -4   3  11     1851.09     1725.37     17.58 o 
  -3   3  11       68.28       63.10      3.52 o 
  -2   3  11      264.37      276.43      5.85 o 
  -1   3  11        9.05        7.96      1.00 o 
   0   3  11       32.55       27.37      1.43 o 
   1   3  11      631.17      679.83      6.66 o 
   2   3  11      399.40      377.23      4.69 o 
   3   3  11       81.51       82.63      2.31 o 
   4   3  11      124.33      127.59      3.28 o 
   5   3  11       54.61       53.64      2.57 o 
   6   3  11      153.04      163.17      4.62 o 
   7   3  11       59.92       53.33      3.61 o 
   8   3  11       17.06       26.17      3.11 o 
   9   3  11        7.54        6.50      2.28 o 
 -10   4  11       58.44       75.33      5.88 o 
  -9   4  11        1.27       -0.26      1.80 o 
  -8   4  11      104.72      102.71      4.78 o 
  -7   4  11        0.25        1.56      1.58 o 
  -6   4  11      533.78      504.76      8.22 o 
  -5   4  11        2.41        2.73      1.26 o 
  -4   4  11      241.32      225.82      4.93 o 
  -3   4  11      590.99      581.22      7.18 o 
  -2   4  11      305.58      269.75      5.43 o 
  -1   4  11        0.82        0.59      0.74 o 
   0   4  11      841.86      827.32      8.79 o 
   1   4  11        4.25        4.39      0.86 o 
   2   4  11      656.38      660.07      7.88 o 
   3   4  11      476.88      475.93      5.76 o 
   4   4  11       52.57       54.44      2.87 o 
   5   4  11        5.03        3.86      1.38 o 
   6   4  11       21.49       24.38      2.26 o 
   7   4  11      205.75      213.20      6.81 o 
   8   4  11      162.21      159.42      6.24 o 
   9   4  11        7.78        5.40      2.27 o 
 -10   5  11       24.90       36.26      7.02 o 
  -9   5  11       16.98       14.27      2.68 o 
  -8   5  11        0.19        0.58      1.72 o 
  -7   5  11      172.19      166.07      5.70 o 
  -6   5  11       49.56       43.51      2.57 o 
  -5   5  11      164.84      166.97      4.46 o 
  -4   5  11      213.69      208.01      4.21 o 
  -3   5  11      228.00      219.43      4.45 o 
  -2   5  11      235.61      241.03      4.67 o 
  -1   5  11        1.50        1.28      0.87 o 
   0   5  11        4.08        4.73      1.04 o 
   1   5  11      144.12      135.22      2.76 o 
   2   5  11      361.82      368.14      5.51 o 
   3   5  11      200.46      183.54      3.87 o 
   4   5  11      509.25      518.31      9.90 o 
   5   5  11      153.74      152.77      4.50 o 
   6   5  11      114.48      116.27      4.26 o 
   7   5  11       44.16       50.62      3.72 o 
   8   5  11       19.57       15.05      2.63 o 
   9   5  11       92.38      105.91      5.65 o 
 -10   6  11        9.16       10.27      3.71 o 
  -9   6  11       47.21       52.12      5.26 o 
  -8   6  11       22.89       23.57      3.81 o 
  -7   6  11       14.53       16.68      2.39 o 
  -6   6  11       20.93       19.30      2.48 o 
  -5   6  11      530.36      494.90      7.17 o 
  -4   6  11        0.08        1.00      1.03 o 
  -3   6  11      194.00      199.69      4.18 o 
  -2   6  11      190.21      201.22      4.06 o 
  -1   6  11      306.47      317.21      5.12 o 
   0   6  11       26.92       27.59      1.89 o 
   1   6  11      383.71      346.48      6.07 o 
   2   6  11       87.74       77.26      2.59 o 
   3   6  11       44.70       39.12      2.59 o 
   4   6  11      858.20      819.32     13.11 o 
   5   6  11       33.85       30.55      2.54 o 
   6   6  11       99.65      100.97      4.55 o 
   7   6  11       16.88       14.45      2.19 o 
   8   6  11       13.57       13.53      2.86 o 
  -9   7  11       52.83       59.20     10.33 o 
  -8   7  11        7.54       18.02      3.58 o 
  -7   7  11       21.88       18.78      3.90 o 
  -6   7  11        0.13        1.25      1.64 o 
  -5   7  11       20.77       24.85      2.52 o 
  -4   7  11        2.69        2.12      1.31 o 
  -3   7  11     1090.96     1073.76     11.60 o 
  -2   7  11        4.86        7.66      1.45 o 
  -1   7  11      569.86      561.94      8.54 o 
   0   7  11      884.96      865.76     11.14 o 
   1   7  11        5.17        4.61      1.34 o 
   2   7  11       35.47       29.05      1.92 o 
   3   7  11      180.93      187.75      6.13 o 
   4   7  11        6.41        4.19      1.58 o 
   5   7  11        0.24        2.32      1.52 o 
   6   7  11      113.01      106.80      4.98 o 
   7   7  11        2.45        6.47      1.93 o 
   8   7  11      117.08      125.78      6.12 o 
  -8   8  11       13.53       19.17      4.29 o 
  -7   8  11       11.38       11.50      3.31 o 
  -6   8  11        3.68        4.12      3.31 o 
  -5   8  11       33.65       34.74      2.85 o 
  -4   8  11       63.11       66.21      4.12 o 
  -3   8  11        0.16        1.09      1.26 o 
  -2   8  11      179.39      161.00      4.61 o 
  -1   8  11        2.95        2.57      1.29 o 
   0   8  11        8.45        7.70      1.58 o 
   1   8  11      731.90      703.97     10.18 o 
   2   8  11       13.28       15.13      2.83 o 
   3   8  11      239.74      237.13      6.98 o 
   4   8  11      138.80      140.49      4.73 o 
   5   8  11      585.80      584.64     15.08 o 
   6   8  11       22.62       23.10      2.74 o 
   7   8  11        5.56        4.52      2.13 o 
  -8   9  11       63.34       64.35      5.65 o 
  -5   9  11        2.27       -0.78      3.12 o 
  -4   9  11      179.80      176.33      5.92 o 
  -3   9  11       46.76       38.87      3.86 o 
  -2   9  11       15.24       16.67      2.04 o 
  -1   9  11      523.50      509.56      8.62 o 
   0   9  11        0.78       -0.06      1.86 o 
   1   9  11      137.06      135.46      5.46 o 
   2   9  11       28.95       19.29      2.58 o 
   3   9  11      249.85      245.72      7.38 o 
   4   9  11       15.45       21.06      2.98 o 
   5   9  11       33.80       35.94      3.17 o 
   6   9  11       81.98       86.09      4.50 o 
  -6  10  11      182.20      205.47     12.48 o 
  -5  10  11        8.66       10.33      3.03 o 
  -4  10  11        8.16       11.08      2.98 o 
  -3  10  11        6.77        2.97      1.87 o 
  -2  10  11        7.73        9.00      2.48 o 
  -1  10  11       68.64       61.24      3.81 o 
   0  10  11        6.01        5.33      1.74 o 
   1  10  11       64.60       70.98      5.06 o 
   2  10  11        0.38       -0.66      1.78 o 
   3  10  11        2.00       -0.31      1.94 o 
   4  10  11      164.01      160.35      7.42 o 
   5  10  11        0.05        0.83      2.23 o 
  -6  11  11        3.56        3.90      4.29 o 
  -5  11  11       34.50       39.35      6.63 o 
  -4  11  11        1.99        1.28      4.87 o 
  -3  11  11        8.11        5.92      2.23 o 
  -2  11  11      116.29      102.64     10.92 o 
  -1  11  11        8.01       10.24      2.46 o 
   0  11  11      116.80      117.68      5.14 o 
   1  11  11       39.08       32.98      3.93 o 
   2  11  11       16.79       18.62      3.51 o 
   3  11  11        0.66        0.54      2.09 o 
   4  11  11        9.77        9.29      2.74 o 
  -4  12  11        5.78        7.08      3.90 o 
  -3  12  11       64.59       72.69      4.65 o 
  -2  12  11       11.18       16.19      3.44 o 
  -1  12  11        0.22       -1.23      1.82 o 
   0  12  11      118.03      132.78      7.15 o 
   1  12  11        0.10       -0.61      3.31 o 
   2  12  11       30.99       22.36      3.99 o 
 -10   0  12       17.89       13.65      4.68 o 
  -8   0  12      876.38      878.68     16.96 o 
  -6   0  12       27.10       31.95      3.27 o 
  -4   0  12     2862.95     2757.14     36.23 o 
  -2   0  12      492.93      480.62     10.34 o 
   0   0  12      213.43      221.18      6.75 o 
   2   0  12       94.50      100.53      3.38 o 
   4   0  12     2671.85     2555.54     27.70 o 
   6   0  12      332.40      324.34      9.71 o 
   8   0  12      278.05      282.20      9.82 o 
 -10   1  12       56.56       48.43      7.80 o 
  -9   1  12       11.39        6.30      2.72 o 
  -8   1  12       22.53       17.42      2.76 o 
  -7   1  12      201.71      182.37      4.83 o 
  -6   1  12      248.18      239.61      5.38 o 
  -5   1  12      122.10      117.09      3.69 o 
  -4   1  12     1072.31     1026.49     12.17 o 
  -3   1  12     1572.91     1492.49     15.73 o 
  -2   1  12     2580.09     2456.37     23.09 o 
  -1   1  12        2.47       -0.06      0.98 o 
   0   1  12     1374.06     1356.10     14.51 o 
   1   1  12     1061.94     1029.88     10.31 o 
   2   1  12        9.57        9.24      1.26 o 
   3   1  12      935.94      952.47      9.07 o 
   4   1  12      118.20      124.18      3.14 o 
   5   1  12       14.01       14.13      1.54 o 
   6   1  12      147.94      149.37      4.54 o 
   7   1  12       24.02       21.19      2.32 o 
   8   1  12       47.49       41.30      3.13 o 
   9   1  12       48.03       52.76      4.02 o 
 -10   2  12        4.00       -0.97      2.48 o 
  -9   2  12        0.01        0.91      1.80 o 
  -8   2  12        1.52       -0.19      1.98 o 
  -7   2  12        4.37        0.58      1.69 o 
  -6   2  12        4.20        5.65      1.50 o 
  -5   2  12      203.86      201.08      4.82 o 
  -4   2  12      213.63      198.40      4.57 o 
  -3   2  12       10.61       12.54      1.60 o 
  -2   2  12     1255.77     1228.67     13.59 o 
  -1   2  12      567.01      524.75      7.64 o 
   0   2  12      689.16      667.32      7.52 o 
   1   2  12       37.73       42.05      1.89 o 
   2   2  12      317.54      294.06      4.17 o 
   3   2  12      139.97      123.62      3.64 o 
   4   2  12      145.02      151.20      3.25 o 
   5   2  12      749.91      706.38      8.88 o 
   6   2  12       24.06       18.36      2.06 o 
   7   2  12      164.15      157.22      5.70 o 
   8   2  12      112.61      105.40      5.09 o 
   9   2  12        6.27        7.66      2.35 o 
 -10   3  12        1.97        0.69      2.33 o 
  -9   3  12        3.00        0.80      1.77 o 
  -8   3  12       56.69       59.86      3.88 o 
  -7   3  12       35.40       40.77      2.53 o 
  -6   3  12      272.77      254.63      7.37 o 
  -5   3  12       65.39       58.71      2.93 o 
  -4   3  12       23.06       16.51      1.80 o 
  -3   3  12     1501.72     1436.61     15.44 o 
  -2   3  12       49.39       55.94      2.63 o 
  -1   3  12       15.73       14.23      1.26 o 
   0   3  12        1.04        2.73      0.89 o 
   1   3  12       41.07       46.58      2.79 o 
   2   3  12        0.25        0.00      0.90 o 
   3   3  12      168.75      164.07      5.50 o 
   4   3  12      375.66      358.66      8.70 o 
   5   3  12      152.76      152.03      3.91 o 
   6   3  12       11.28       12.53      1.73 o 
   7   3  12      421.97      422.32     11.20 o 
   8   3  12        9.71       10.36      2.39 o 
   9   3  12        2.55        1.29      2.05 o 
 -10   4  12       19.05       28.46      4.54 o 
  -9   4  12      143.82      168.11      6.25 o 
  -8   4  12      180.72      202.67      6.50 o 
  -7   4  12        4.01       -0.76      1.49 o 
  -6   4  12        1.18        0.81      1.34 o 
  -5   4  12      100.59       97.72      3.46 o 
  -4   4  12      226.25      227.71      6.70 o 
  -3   4  12      185.13      179.21      4.38 o 
  -2   4  12      180.83      152.69      4.59 o 
  -1   4  12      343.89      337.02      5.90 o 
   0   4  12      153.92      145.65      3.99 o 
   1   4  12      179.22      176.23      4.09 o 
   2   4  12        0.09       -0.20      0.90 o 
   3   4  12       79.85       77.26      2.74 o 
   4   4  12      365.30      338.01      6.30 o 
   5   4  12       23.71       26.93      3.95 o 
   6   4  12        0.16        0.65      1.38 o 
   7   4  12      100.07      101.44      4.98 o 
   8   4  12      111.42      120.51      5.59 o 
   9   4  12      200.58      203.61      7.44 o 
 -10   5  12      183.69      190.27     13.65 o 
  -9   5  12        4.06        1.53      2.15 o 
  -8   5  12        4.63        2.71      1.94 o 
  -7   5  12      245.25      236.88      6.89 o 
  -6   5  12      225.86      216.09      5.25 o 
  -5   5  12       95.84       94.51      3.55 o 
  -4   5  12      675.05      650.80      9.45 o 
  -3   5  12        6.93        9.37      1.29 o 
  -2   5  12      659.09      652.92      7.94 o 
  -1   5  12       22.95       23.61      1.82 o 
   0   5  12       95.74       82.86      2.58 o 
   1   5  12      685.74      655.83      8.87 o 
   2   5  12       66.87       70.11      2.91 o 
   3   5  12       50.40       40.36      3.27 o 
   4   5  12       99.03      100.45      3.58 o 
   5   5  12       56.11       48.27      2.91 o 
   6   5  12       71.10       59.88      5.23 o 
   7   5  12       16.90       11.77      2.51 o 
   8   5  12        6.94        7.03      2.39 o 
  -9   6  12        1.41       -2.36      2.61 o 
  -8   6  12       29.41       33.29      4.08 o 
  -7   6  12      181.15      162.58      5.84 o 
  -6   6  12       36.68       31.29      2.76 o 
  -5   6  12      136.31      150.51      4.42 o 
  -4   6  12      179.45      171.14      4.07 o 
  -3   6  12        3.64        3.29      1.23 o 
  -2   6  12      456.94      463.89      8.49 o 
  -1   6  12       14.90       19.85      1.53 o 
   0   6  12      196.03      202.67      4.67 o 
   1   6  12       17.20       17.41      1.74 o 
   2   6  12       98.24       97.97      3.50 o 
   3   6  12      441.66      413.30      8.70 o 
   4   6  12       54.80       48.35      2.86 o 
   5   6  12        5.28        4.14      1.54 o 
   6   6  12       28.02       30.51      5.06 o 
   7   6  12       24.86       29.79      4.27 o 
   8   6  12       71.61       76.17      5.01 o 
  -9   7  12       40.32       57.13      6.24 o 
  -8   7  12        7.92        7.80      3.03 o 
  -7   7  12       94.13       95.96     11.31 o 
  -6   7  12      157.69      130.88      7.14 o 
  -5   7  12       79.26       70.12      4.05 o 
  -4   7  12       37.86       38.95      2.26 o 
  -3   7  12      840.90      802.28      9.74 o 
  -2   7  12       12.43       15.42      1.83 o 
  -1   7  12      191.55      185.42      4.67 o 
   0   7  12      507.45      493.97      7.98 o 
   1   7  12       24.10       26.97      2.85 o 
   2   7  12      113.36      104.89      3.67 o 
   3   7  12      188.77      191.48      9.66 o 
   4   7  12       23.51       25.02      3.44 o 
   5   7  12       60.68       66.51      4.33 o 
   6   7  12       48.72       50.46      3.54 o 
   7   7  12       30.53       32.02      3.16 o 
  -8   8  12      147.27      155.20      7.98 o 
  -7   8  12        2.81        0.97      2.76 o 
  -6   8  12      355.44      368.05     14.23 o 
  -5   8  12        7.79        5.73      2.00 o 
  -4   8  12       63.31       72.32      3.40 o 
  -3   8  12       49.21       46.61      2.81 o 
  -2   8  12      524.06      531.89      8.81 o 
  -1   8  12      240.26      235.10      5.53 o 
   0   8  12        2.62        3.46      1.41 o 
   1   8  12        6.97        2.03      1.34 o 
   2   8  12      166.81      159.61      7.29 o 
   3   8  12       71.40       71.92      4.10 o 
   4   8  12       52.97       44.02      3.78 o 
   5   8  12      166.50      166.53      6.53 o 
   6   8  12        9.52       14.47      3.48 o 
   7   8  12       12.40        8.07      3.00 o 
  -7   9  12       29.80       28.07      6.24 o 
  -6   9  12        2.45        0.39      3.51 o 
  -5   9  12        9.75        9.82      2.88 o 
  -4   9  12        2.84        6.12      2.05 o 
  -3   9  12       31.29       34.00      2.68 o 
  -2   9  12      117.93      114.66      4.13 o 
  -1   9  12       10.06        8.25      1.81 o 
   0   9  12      272.35      266.08      8.33 o 
   1   9  12       93.18      102.74      4.02 o 
   2   9  12        3.33        1.56      1.80 o 
   3   9  12       16.66       18.59      3.27 o 
   4   9  12      296.14      308.44      8.74 o 
   5   9  12       22.37       24.86      4.85 o 
   6   9  12        7.12        2.62      4.34 o 
  -6  10  12        8.70       10.92      5.07 o 
  -5  10  12      148.74      176.45      8.13 o 
  -4  10  12       66.76       67.85      5.79 o 
  -3  10  12       14.80       14.49      2.54 o 
  -2  10  12        1.06        3.42      2.50 o 
  -1  10  12       17.21       20.10      2.36 o 
   0  10  12        0.55        1.02      1.91 o 
   1  10  12       11.96       13.42      2.46 o 
   2  10  12       68.23       72.77      5.00 o 
   3  10  12       11.93        6.12      3.52 o 
   4  10  12       78.90       91.61      6.25 o 
   5  10  12       59.86       68.45      4.94 o 
  -5  11  12       27.30       35.31      4.69 o 
  -4  11  12       14.63       18.23      3.83 o 
  -3  11  12        9.52       15.84      2.74 o 
  -2  11  12        0.31        1.79      1.96 o 
  -1  11  12       49.39       40.13      3.52 o 
   0  11  12        6.11        5.28      2.29 o 
   1  11  12       71.30       65.94      5.09 o 
   2  11  12       78.94       89.33      8.19 o 
   3  11  12       56.84       55.27      4.40 o 
  -3  12  12      105.14      110.51      5.62 o 
  -2  12  12        0.04        0.00      2.17 o 
  -1  12  12      127.15      126.67      6.61 o 
   0  12  12       10.00       12.44      3.27 o 
   1  12  12       17.73       15.14      3.44 o 
  -9   0  13      327.32      363.77     16.77 o 
  -7   0  13       13.34       11.23      2.61 o 
  -5   0  13      414.91      386.36     20.66 o 
  -3   0  13      502.69      445.47     10.19 o 
  -1   0  13      463.42      464.88     13.06 o 
   1   0  13      601.25      662.37     12.92 o 
   3   0  13     1538.13     1502.60     18.21 o 
   5   0  13      474.96      485.85     14.04 o 
   7   0  13        9.71        7.21      2.48 o 
   9   0  13        0.44        3.18      2.72 o 
 -10   1  13       72.53       77.00      6.20 o 
  -9   1  13       37.66       43.52      4.66 o 
  -8   1  13        0.00        0.69      1.45 o 
  -7   1  13      156.18      151.85      4.47 o 
  -6   1  13      472.75      449.23      8.22 o 
  -5   1  13      303.85      265.70      6.69 o 
  -4   1  13      967.42      841.34     10.90 o 
  -3   1  13      103.73       96.11      3.38 o 
  -2   1  13       39.11       33.70      2.14 o 
  -1   1  13      335.96      330.29      6.03 o 
   0   1  13      206.42      175.30      4.34 o 
   1   1  13     2588.72     2397.07     23.08 o 
   2   1  13     1338.31     1231.18     12.22 o 
   3   1  13       23.52       16.94      1.31 o 
   4   1  13       29.58       36.69      2.45 o 
   5   1  13       24.15       26.90      1.87 o 
   6   1  13      298.78      293.02      6.64 o 
   7   1  13        0.38        2.09      1.47 o 
   8   1  13      150.80      152.77      6.02 o 
   9   1  13       45.55       43.39      3.79 o 
 -10   2  13      144.95      138.23     14.62 o 
  -9   2  13       34.50       32.70      4.22 o 
  -8   2  13      127.18      152.38      7.92 o 
  -7   2  13      132.61      122.06      4.15 o 
  -6   2  13        0.01        0.81      1.26 o 
  -5   2  13       17.04       15.35      1.84 o 
  -4   2  13      722.99      686.13      9.64 o 
  -3   2  13      146.14      139.85      4.78 o 
  -2   2  13      695.73      633.50      9.01 o 
  -1   2  13      413.78      395.78      6.71 o 
   0   2  13       70.18       65.83      3.02 o 
   1   2  13       41.90       29.60      2.16 o 
   2   2  13      566.90      554.07      7.16 o 
   3   2  13        6.80       10.52      1.45 o 
   4   2  13      586.10      585.16      6.95 o 
   5   2  13      173.29      178.11      5.70 o 
   6   2  13       75.10       73.89      3.48 o 
   7   2  13       13.38       14.07      2.43 o 
   8   2  13      132.40      144.50      6.03 o 
 -10   3  13      132.51      162.75      8.38 o 
  -9   3  13       14.05       15.27      2.77 o 
  -8   3  13        1.94        2.82      1.89 o 
  -7   3  13        0.13       -0.32      1.35 o 
  -6   3  13       33.78       24.51      2.24 o 
  -5   3  13        8.38        3.51      1.41 o 
  -4   3  13      300.42      261.42      5.59 o 
  -3   3  13     1584.57     1473.24     16.12 o 
  -2   3  13      341.23      329.13      6.13 o 
  -1   3  13      327.50      293.43      5.73 o 
   0   3  13      801.10      741.04      9.92 o 
   1   3  13      309.73      265.97      5.84 o 
   2   3  13     1507.15     1413.78     13.70 o 
   3   3  13      220.22      208.92      4.35 o 
   4   3  13      544.58      542.18      8.66 o 
   5   3  13      400.10      398.26      7.29 o 
   6   3  13      107.01      100.05      4.63 o 
   7   3  13       38.61       39.10      3.83 o 
   8   3  13        6.50        3.80      2.05 o 
 -10   4  13        1.06       -0.74      3.31 o 
  -9   4  13       67.03       68.83      5.10 o 
  -8   4  13      224.25      243.47      7.31 o 
  -7   4  13       16.68       17.31      3.90 o 
  -6   4  13        3.93        5.26      1.49 o 
  -5   4  13       85.57       81.82      4.22 o 
  -4   4  13       10.46       11.57      1.68 o 
  -3   4  13     1232.98     1183.13     13.93 o 
  -2   4  13       59.67       64.94      2.87 o 
  -1   4  13      321.05      307.28      6.01 o 
   0   4  13     1360.95     1279.47     12.53 o 
   1   4  13       22.38       21.17      1.64 o 
   2   4  13      103.72      116.27      3.17 o 
   3   4  13       18.76       22.05      2.01 o 
   4   4  13       86.48       84.69      4.19 o 
   5   4  13       31.77       31.58      3.95 o 
   6   4  13      138.35      149.74      4.86 o 
   7   4  13      125.75      131.70      5.67 o 
   8   4  13        0.03       -0.75      1.93 o 
  -9   5  13       69.68       68.07      4.63 o 
  -8   5  13        4.56        2.57      2.00 o 
  -7   5  13        0.16       -1.08      1.72 o 
  -6   5  13      208.33      228.83      9.23 o 
  -5   5  13      620.38      589.18      9.29 o 
  -4   5  13       37.31       30.71      2.33 o 
  -3   5  13      867.31      817.61     13.73 o 
  -2   5  13     2811.99     2679.74     25.71 o 
  -1   5  13        5.17        2.52      1.02 o 
   0   5  13      207.05      175.50      3.82 o 
   1   5  13      177.35      163.58      4.25 o 
   2   5  13        1.07        2.45      1.32 o 
   3   5  13      262.83      257.08      9.04 o 
   4   5  13      605.23      599.41     11.33 o 
   5   5  13       60.54       62.58      4.69 o 
   6   5  13      116.02      122.73      5.57 o 
   7   5  13        0.55        1.75      2.48 o 
   8   5  13       52.34       50.03     12.48 o 
  -9   6  13        2.56        4.98      3.16 o 
  -8   6  13      185.96      187.34      6.67 o 
  -7   6  13      200.91      198.87      6.68 o 
  -6   6  13        6.01        9.18      1.80 o 
  -5   6  13       35.37       31.80      2.48 o 
  -4   6  13      343.88      339.93      6.81 o 
  -3   6  13       30.76       26.45      2.27 o 
  -2   6  13       25.14       24.75      2.13 o 
  -1   6  13      403.95      376.68      7.03 o 
   0   6  13      487.93      459.28      7.49 o 
   1   6  13       15.98       11.35      2.43 o 
   2   6  13      276.12      281.53      5.91 o 
   3   6  13      108.79      111.21      5.90 o 
   4   6  13       44.25       49.12      3.56 o 
   5   6  13       14.83       10.11      3.87 o 
   6   6  13      304.73      305.74      8.85 o 
   7   6  13        2.97        4.08      3.00 o 
  -8   7  13        2.99        3.73      2.88 o 
  -7   7  13       56.19       50.98      4.82 o 
  -6   7  13       17.15       16.71      2.68 o 
  -5   7  13        2.21        4.06      1.47 o 
  -4   7  13      654.83      624.70      9.78 o 
  -3   7  13      928.56      901.22     14.17 o 
  -2   7  13      430.31      412.33      7.45 o 
  -1   7  13       96.47       88.45      3.52 o 
   0   7  13      102.02      112.34      3.96 o 
   1   7  13        0.40       -1.09      1.09 o 
   2   7  13      253.23      274.65      7.21 o 
   3   7  13       30.27       31.18      3.01 o 
   4   7  13       22.60       21.18      5.82 o 
   5   7  13      115.52      122.06      5.62 o 
   6   7  13       17.96       20.39      3.15 o 
   7   7  13       14.66       15.01      3.22 o 
  -8   8  13       52.85       67.90      5.88 o 
  -7   8  13      329.57      373.91     16.77 o 
  -6   8  13       79.68       69.72      8.97 o 
  -5   8  13       36.54       40.46      3.36 o 
  -4   8  13      124.63      127.55      9.85 o 
  -3   8  13      112.87      117.36      4.94 o 
  -2   8  13      223.75      229.73      5.66 o 
  -1   8  13        9.89       11.54      1.81 o 
   0   8  13        3.56        3.26      1.41 o 
   1   8  13       82.04       74.63      4.11 o 
   2   8  13        0.40       -0.70      1.60 o 
   3   8  13       19.18       21.29      3.82 o 
   4   8  13      209.51      205.26      7.02 o 
   5   8  13      116.71      133.58      6.18 o 
   6   8  13        3.87        1.12      2.39 o 
  -7   9  13       19.26       28.85      6.24 o 
  -6   9  13      281.54      283.84     14.43 o 
  -5   9  13      182.61      205.86     12.48 o 
  -4   9  13       38.97       36.86      4.27 o 
  -3   9  13      253.56      254.17      7.50 o 
  -2   9  13       28.16       28.64      3.94 o 
  -1   9  13       18.62       15.94      2.17 o 
   0   9  13        6.30        3.27      1.52 o 
   1   9  13       20.07       22.99      2.59 o 
   2   9  13       35.75       38.50      3.42 o 
   3   9  13        0.01       -1.33      1.87 o 
   4   9  13        2.87        4.62      2.39 o 
   5   9  13        5.70        2.22      2.51 o 
  -5  10  13       62.71       61.21      8.19 o 
  -4  10  13      125.95      132.44     11.70 o 
  -3  10  13        0.93       -0.88      1.87 o 
  -2  10  13        0.66       -0.31      1.89 o 
  -1  10  13      201.45      204.99      5.80 o 
   0  10  13       72.79       75.76      3.76 o 
   1  10  13       24.57       24.13      3.15 o 
   2  10  13       72.82       76.45     12.12 o 
   3  10  13       72.49       78.48      4.91 o 
   4  10  13        4.15        2.43      2.32 o 
  -4  11  13        1.26        7.80      5.07 o 
  -3  11  13        0.49       -2.48      2.48 o 
  -2  11  13        0.55       -1.09      2.37 o 
  -1  11  13       52.70       51.86      3.95 o 
   0  11  13        3.37       -0.24      1.96 o 
   1  11  13       84.82       87.80      7.37 o 
   2  11  13        0.05        1.01      2.05 o 
   3  11  13        3.68        1.22      3.09 o 
 -10   0  14      248.68      270.98     15.60 o 
  -8   0  14        0.01       -1.93      1.93 o 
  -6   0  14       44.67       47.67      6.82 o 
  -4   0  14      389.48      373.45      9.64 o 
  -2   0  14       77.04       65.07      3.99 o 
   0   0  14       45.27       60.17      3.86 o 
   2   0  14        0.03        1.75      1.65 o 
   4   0  14      734.23      755.27     15.04 o 
   6   0  14       11.86        5.66      2.92 o 
   8   0  14      150.14      172.40      9.16 o 
 -10   1  14        0.73        4.66      2.88 o 
  -9   1  14       91.97      107.24      6.89 o 
  -8   1  14      103.50      108.24      6.48 o 
  -7   1  14       54.37       55.12      3.10 o 
  -6   1  14       67.59       73.49      4.50 o 
  -5   1  14       62.25       53.61      2.87 o 
  -4   1  14        2.00        2.28      1.26 o 
  -3   1  14      617.76      567.59      8.67 o 
  -2   1  14      912.88      843.23     11.00 o 
  -1   1  14      349.52      302.58      5.93 o 
   0   1  14      319.40      241.14      5.30 o 
   1   1  14       31.85       14.28      1.80 o 
   2   1  14        8.41        3.96      2.08 o 
   3   1  14      110.75      109.71      3.73 o 
   4   1  14       37.00       35.81      2.48 o 
   5   1  14      376.29      383.93      7.41 o 
   6   1  14      403.17      406.61     13.41 o 
   7   1  14        3.01        4.50      1.73 o 
   8   1  14      165.86      174.51      6.43 o 
 -10   2  14      248.08      280.45     22.22 o 
  -9   2  14      285.98      288.83      9.99 o 
  -8   2  14       47.41       44.21      3.56 o 
  -7   2  14        0.59        2.04      1.46 o 
  -6   2  14      226.98      216.84      5.43 o 
  -5   2  14      150.43      141.86      5.74 o 
  -4   2  14       35.88       39.59      2.53 o 
  -3   2  14       22.24       21.19      1.99 o 
  -2   2  14       25.27       20.50      2.76 o 
  -1   2  14      108.14       92.51      3.97 o 
   0   2  14      217.49      226.74      5.73 o 
   1   2  14       98.31      102.04      3.48 o 
   2   2  14       23.24       23.76      2.06 o 
   3   2  14      848.56      867.98     11.54 o 
   4   2  14      106.56      114.52      4.25 o 
   5   2  14        1.45        3.81      1.55 o 
   6   2  14      131.25      135.92     10.07 o 
   7   2  14       27.97       25.64      4.11 o 
   8   2  14      151.90      167.26      8.49 o 
 -10   3  14      112.28      121.65     10.53 o 
  -9   3  14        0.81        3.59      2.65 o 
  -8   3  14       26.67       24.86      3.00 o 
  -7   3  14       96.65      102.52      4.07 o 
  -6   3  14      108.56      107.63      3.98 o 
  -5   3  14       59.29       73.52      3.31 o 
  -4   3  14      377.51      351.78      7.54 o 
  -3   3  14       36.98       44.48      3.10 o 
  -2   3  14      230.41      191.77      4.87 o 
  -1   3  14      870.22      790.02     10.69 o 
   0   3  14      501.29      410.18      7.19 o 
   1   3  14      346.38      264.51      5.62 o 
   2   3  14      954.94      942.44     12.13 o 
   3   3  14       76.63       84.39      2.99 o 
   4   3  14       14.55       11.30      2.05 o 
   5   3  14      189.11      181.23      5.97 o 
   6   3  14       23.60       24.02      3.83 o 
   7   3  14       42.23       38.13      4.59 o 
   8   3  14        0.42       -2.03      2.61 o 
  -9   4  14        2.32        2.29      2.49 o 
  -8   4  14       82.71       79.11      4.56 o 
  -7   4  14       17.94       14.72      2.13 o 
  -6   4  14       45.89       44.45      2.88 o 
  -5   4  14        2.79        3.22      1.44 o 
  -4   4  14       61.63       68.35      3.16 o 
  -3   4  14      101.34      113.75      3.95 o 
  -2   4  14       54.59       55.43      2.95 o 
  -1   4  14        0.69        1.08      1.21 o 
   0   4  14      161.21      156.10      4.67 o 
   1   4  14      708.70      721.36     10.14 o 
   2   4  14       87.85       87.97      4.08 o 
   3   4  14        0.81        0.33      1.21 o 
   4   4  14        0.28       -0.59      1.64 o 
   5   4  14       29.37       32.40      3.15 o 
   6   4  14        1.83        0.04      1.87 o 
   7   4  14      211.12      231.99     10.04 o 
   8   4  14        2.15       -3.16      4.29 o 
  -9   5  14       19.45       21.28      3.30 o 
  -8   5  14        3.09        2.76      2.12 o 
  -7   5  14        3.75        3.27      2.91 o 
  -6   5  14      218.99      212.40      5.63 o 
  -5   5  14      107.93       94.90      3.74 o 
  -4   5  14       29.48       33.27      2.52 o 
  -3   5  14      249.75      219.81      5.36 o 
  -2   5  14       15.90       20.34      2.09 o 
  -1   5  14       30.69       20.54      2.03 o 
   0   5  14        5.40        2.73      1.32 o 
   1   5  14     1237.34     1150.24     16.34 o 
   2   5  14       56.72       45.41      4.22 o 
   3   5  14       67.49       67.65      5.10 o 
   4   5  14        3.52        5.11      2.09 o 
   5   5  14      266.68      284.47      9.51 o 
   6   5  14       12.82       10.10      3.12 o 
   7   5  14        0.31       -0.64      5.26 o 
  -8   6  14       46.82       57.68      5.70 o 
  -7   6  14       42.10       45.27      3.75 o 
  -6   6  14        2.85        3.16      2.19 o 
  -5   6  14       94.78       94.31      4.05 o 
  -4   6  14      201.40      199.20      5.30 o 
  -3   6  14      238.64      254.67      6.21 o 
  -2   6  14        9.98       10.03      1.74 o 
  -1   6  14      193.39      182.62      5.82 o 
   0   6  14      113.31      121.02      4.83 o 
   1   6  14        2.28        4.41      1.51 o 
   2   6  14      458.13      442.76      7.80 o 
   3   6  14      164.76      166.79      5.82 o 
   4   6  14        8.98       13.26      2.60 o 
   5   6  14       13.64        9.27      2.92 o 
   6   6  14       28.21       27.01      3.51 o 
   7   6  14       15.65       18.29      4.39 o 
  -8   7  14       19.34       14.02      3.83 o 
  -7   7  14       67.29       71.08      6.37 o 
  -6   7  14      368.38      364.50      9.07 o 
  -5   7  14       51.78       59.43      3.24 o 
  -4   7  14       77.59       70.29      3.43 o 
  -3   7  14       46.78       50.30      3.59 o 
  -2   7  14        0.15        0.80      1.54 o 
  -1   7  14      193.77      200.78      6.21 o 
   0   7  14       51.12       54.25      4.15 o 
   1   7  14        9.03        5.42      1.61 o 
   2   7  14      239.72      241.12      7.21 o 
   3   7  14       22.63       22.91      2.92 o 
   4   7  14        1.98        0.00      1.80 o 
   5   7  14       38.12       43.52      3.96 o 
   6   7  14        5.92        5.78      2.68 o 
  -7   8  14       37.97       51.48      5.24 o 
  -6   8  14      228.79      236.27     13.26 o 
  -5   8  14        3.69        2.99      1.99 o 
  -4   8  14      118.74      135.35      5.53 o 
  -3   8  14        2.51        3.81      1.94 o 
  -2   8  14       79.78       79.36      4.41 o 
  -1   8  14       61.64       61.54      3.97 o 
   0   8  14       44.48       47.92      3.55 o 
   1   8  14        9.55       13.28      2.06 o 
   2   8  14        4.68        4.20      2.46 o 
   3   8  14        6.14        8.32      2.29 o 
   4   8  14      141.57      146.13     13.67 o 
   5   8  14        4.14        5.85      2.70 o 
  -6   9  14       84.64       84.22      8.97 o 
  -5   9  14      120.23      113.85      9.75 o 
  -4   9  14       10.72       12.48      3.31 o 
  -3   9  14       58.57       54.60      3.97 o 
  -2   9  14      360.37      358.59      9.15 o 
  -1   9  14      147.50      153.24      6.07 o 
   0   9  14        0.69        1.13      1.74 o 
   1   9  14        2.23        0.83      1.77 o 
   2   9  14      123.54      129.29      5.65 o 
   3   9  14       25.61       22.41      3.22 o 
   4   9  14        9.59        6.73      2.68 o 
   5   9  14        8.11        8.44      6.43 o 
  -5  10  14        1.10       -0.39      4.68 o 
  -4  10  14      224.74      229.35     11.50 o 
  -3  10  14      500.81      542.54     14.34 o 
  -2  10  14      124.53      129.28      7.03 o 
  -1  10  14       75.95       76.90      4.80 o 
   0  10  14      147.74      157.20      5.24 o 
   1  10  14      151.01      163.40      6.27 o 
   2  10  14       36.69       38.32      3.78 o 
   3  10  14        4.10        5.27      2.55 o 
  -3  11  14        5.75        6.11      3.44 o 
  -2  11  14      232.40      239.41      9.78 o 
  -1  11  14      233.57      240.78      9.76 o 
   0  11  14       34.91       33.21      4.87 o 
   1  11  14       80.72       78.14      4.98 o 
  -9   0  15        9.23        3.90      3.51 o 
  -7   0  15       75.79       85.49      5.37 o 
  -5   0  15     1257.61     1190.71     20.90 o 
  -3   0  15        1.30        2.73      1.93 o 
  -1   0  15        1.59        1.20      1.78 o 
   1   0  15       35.81       15.76      2.88 o 
   3   0  15       26.92       28.46      3.27 o 
   5   0  15      512.20      524.80     19.49 o 
   7   0  15      146.86      166.48     12.48 o 
  -9   1  15       44.09       51.84      5.37 o 
  -8   1  15       21.17       24.55      2.57 o 
  -7   1  15      254.52      247.72      7.15 o 
  -6   1  15       81.79       83.26      3.64 o 
  -5   1  15       31.59       31.52      2.63 o 
  -4   1  15       24.07       23.51      2.31 o 
  -3   1  15        5.66        7.24      1.60 o 
  -2   1  15      134.30      107.11      3.80 o 
  -1   1  15        0.21       -0.09      1.18 o 
   0   1  15       41.50       36.19      2.48 o 
   1   1  15       97.15      106.25      3.84 o 
   2   1  15       97.82       93.47      3.64 o 
   3   1  15      198.92      195.75      5.14 o 
   4   1  15        0.67        0.38      1.37 o 
   5   1  15        2.57        3.34      2.61 o 
   6   1  15        4.98        2.32      4.48 o 
   7   1  15       98.61       98.50      6.99 o 
   8   1  15        7.79        5.46      4.68 o 
  -9   2  15      110.22      116.71      5.65 o 
  -8   2  15        0.01       -1.60      1.60 o 
  -7   2  15       12.38        9.54      1.98 o 
  -6   2  15      432.56      399.86      7.81 o 
  -5   2  15        0.06        0.45      1.41 o 
  -4   2  15       19.16       14.78      1.89 o 
  -3   2  15      121.43      114.13      5.12 o 
  -2   2  15      132.04      146.32      4.39 o 
  -1   2  15      167.29      171.72      4.67 o 
   0   2  15      110.54      128.60      4.09 o 
   1   2  15       20.29       17.55      1.98 o 
   2   2  15       19.10       20.69      2.42 o 
   3   2  15      261.05      235.58      5.70 o 
   4   2  15      110.57      119.97      5.00 o 
   5   2  15       83.38       85.99      5.53 o 
   6   2  15       20.57       19.10      5.46 o 
   7   2  15       21.23       22.61      6.63 o 
  -9   3  15      125.10      131.96      6.38 o 
  -8   3  15      224.43      231.93      7.47 o 
  -7   3  15       55.46       62.94      3.45 o 
  -6   3  15      395.33      382.51      9.40 o 
  -5   3  15        5.77        8.18      1.97 o 
  -4   3  15      297.26      284.53      6.23 o 
  -3   3  15       98.05       85.53      3.50 o 
  -2   3  15        9.32        6.34      1.60 o 
  -1   3  15        0.47        1.85      1.29 o 
   0   3  15      312.79      361.36      6.88 o 
   1   3  15      160.47      152.63      4.47 o 
   2   3  15      500.05      474.09      8.89 o 
   3   3  15        3.51        2.02      1.80 o 
   4   3  15       36.20       31.57      6.63 o 
   5   3  15       82.89      103.31      6.37 o 
   6   3  15      197.91      193.39     13.65 o 
   7   3  15       11.93       17.16      5.85 o 
  -9   4  15       18.84       21.24      3.36 o 
  -8   4  15      192.25      194.87      6.95 o 
  -7   4  15       28.96       31.20      2.67 o 
  -6   4  15      199.50      197.19      5.45 o 
  -5   4  15        0.59        0.75      1.45 o 
  -4   4  15       23.18       20.87      2.29 o 
  -3   4  15      333.72      348.89      6.96 o 
  -2   4  15      800.75      787.33     11.14 o 
  -1   4  15      206.56      189.43      5.00 o 
   0   4  15       16.68       10.55      1.84 o 
   1   4  15        8.83        6.66      1.65 o 
   2   4  15      192.89      191.92      5.97 o 
   3   4  15       11.73       13.77      3.31 o 
   4   4  15      349.48      369.36     24.76 o 
   5   4  15       38.39       36.68      8.38 o 
   6   4  15       15.72       16.77      5.85 o 
   7   4  15       11.62        9.65      6.24 o 
  -8   5  15       43.49       44.38      3.90 o 
  -7   5  15      107.78      114.98      5.40 o 
  -6   5  15       60.85       65.02      3.43 o 
  -5   5  15        1.35        0.81      1.43 o 
  -4   5  15      193.95      173.96      5.00 o 
  -3   5  15      350.64      347.16      7.10 o 
  -2   5  15      147.69      141.53      4.47 o 
  -1   5  15       33.67       38.70      2.60 o 
   0   5  15      351.06      330.47      7.99 o 
   1   5  15       75.07       65.26      3.77 o 
   2   5  15       37.19       39.36      3.86 o 
   3   5  15      155.75      148.48      7.10 o 
   4   5  15      257.27      265.18     14.43 o 
   5   5  15        0.65        5.37      2.88 o 
   6   5  15       87.99       98.45      5.47 o 
   7   5  15       77.87       76.44      6.44 o 
  -8   6  15        2.00        3.34      2.52 o 
  -7   6  15        0.02       -1.89      1.89 o 
  -6   6  15        8.66       11.88      2.30 o 
  -5   6  15        3.52        3.95      1.82 o 
  -4   6  15       33.19       42.80      2.87 o 
  -3   6  15        3.17        3.78      1.52 o 
  -2   6  15       34.11       31.89      4.02 o 
  -1   6  15        0.08        2.69      1.77 o 
   0   6  15      128.24      134.38      7.32 o 
   1   6  15       15.50       17.50      2.60 o 
   2   6  15      260.97      270.77      7.42 o 
   3   6  15      111.97      111.26     12.28 o 
   4   6  15       55.44       49.35      9.55 o 
   5   6  15      225.50      246.38     14.62 o 
   6   6  15      121.47      129.95      7.42 o 
  -7   7  15       90.94       92.19      5.17 o 
  -6   7  15        2.45        3.80      2.15 o 
  -5   7  15        0.03        0.93      1.58 o 
  -4   7  15      502.84      511.08     10.63 o 
  -3   7  15        0.74        0.18      1.98 o 
  -2   7  15      260.21      267.65      7.57 o 
  -1   7  15       78.41       82.31      4.33 o 
   0   7  15      197.01      181.98      6.18 o 
   1   7  15       12.07       16.10      2.48 o 
   2   7  15        0.24        0.78      2.21 o 
   3   7  15      167.10      191.43      8.65 o 
   4   7  15       22.76       28.55      4.39 o 
   5   7  15       76.54       79.70      5.11 o 
   6   7  15        0.09       -0.39      4.29 o 
  -6   8  15       76.95      108.39      9.36 o 
  -5   8  15        2.63        6.34      2.32 o 
  -4   8  15       73.23       67.67      4.28 o 
  -3   8  15       24.00       19.45      2.91 o 
  -2   8  15      271.51      268.17      7.78 o 
  -1   8  15       15.24       16.37      4.13 o 
   0   8  15        7.55        5.36      2.15 o 
   1   8  15      490.56      492.18     10.77 o 
   2   8  15       70.82       77.13      8.38 o 
   3   8  15        0.97       -0.30      2.73 o 
   4   8  15       23.92       29.63      6.24 o 
   5   8  15      415.88      460.55     11.64 o 
  -5   9  15      105.65      106.83      9.75 o 
  -4   9  15        6.21        6.03      3.00 o 
  -3   9  15      117.37      123.23      5.70 o 
  -2   9  15       13.22       12.63      2.62 o 
  -1   9  15        9.37        7.92      2.54 o 
   0   9  15       10.74        6.37      2.48 o 
   1   9  15       14.32       10.51      3.27 o 
   2   9  15       10.94       11.53      3.44 o 
   3   9  15      255.73      279.77     12.67 o 
   4   9  15        9.45        6.21      2.88 o 
  -4  10  15      207.55      224.69     11.11 o 
  -3  10  15       28.61       28.76      8.58 o 
  -2  10  15       42.59       43.81      5.85 o 
  -1  10  15       44.08       43.02      4.93 o 
   0  10  15       48.47       38.35      3.81 o 
   1  10  15       15.26       16.32      3.83 o 
   2  10  15        4.39        3.12      2.88 o 
  -8   0  16      235.69      221.51     14.23 o 
  -6   0  16       15.81       19.26      5.07 o 
  -4   0  16        9.45       10.33      2.76 o 
  -2   0  16      484.74      487.92     11.85 o 
   0   0  16        1.51       13.56      2.88 o 
   2   0  16     1509.51     1456.60     27.68 o 
   4   0  16       40.03       45.03      4.21 o 
   6   0  16      638.04      621.88     23.78 o 
  -9   1  16       87.03       94.68     16.77 o 
  -8   1  16       47.01       47.58      3.27 o 
  -7   1  16        0.14       -1.40      1.45 o 
  -6   1  16      155.87      165.34      5.14 o 
  -5   1  16      101.89      106.25      5.63 o 
  -4   1  16      337.87      305.44     11.24 o 
  -3   1  16      202.28      170.47      4.86 o 
  -2   1  16       32.85       28.52      2.33 o 
  -1   1  16        8.69        6.59      1.65 o 
   0   1  16      644.90      645.39      9.96 o 
   1   1  16       29.80       25.05      2.38 o 
   2   1  16       96.42      101.24      3.94 o 
   3   1  16       57.83       51.86      3.60 o 
   4   1  16      949.40     1037.84     24.34 o 
   5   1  16       24.90       25.55      4.27 o 
   6   1  16        9.97        7.36      3.44 o 
   7   1  16       23.47       16.77      6.24 o 
  -9   2  16        4.54        6.85      2.62 o 
  -8   2  16       38.60       33.17      3.77 o 
  -7   2  16      159.47      157.09      5.10 o 
  -6   2  16      241.55      239.30      6.58 o 
  -5   2  16        5.12        7.02      1.75 o 
  -4   2  16       35.44       36.31      2.77 o 
  -3   2  16        3.16        1.77      1.50 o 
  -2   2  16      457.56      406.67      7.64 o 
  -1   2  16      265.86      279.79      6.81 o 
   0   2  16      252.15      218.52      5.53 o 
   1   2  16      228.61      199.90      5.34 o 
   2   2  16      456.03      488.05     12.66 o 
   3   2  16       23.96       26.72      2.45 o 
   4   2  16       56.75       70.91      4.23 o 
   5   2  16       67.84       80.52      6.82 o 
   6   2  16      194.40      231.60     14.82 o 
   7   2  16      171.58      151.28     12.87 o 
  -9   3  16        0.01       -1.34      2.23 o 
  -8   3  16        4.52        2.62      2.05 o 
  -7   3  16       78.92       85.84      4.02 o 
  -6   3  16       60.11       69.01      3.55 o 
  -5   3  16      105.88      104.60      4.50 o 
  -4   3  16       63.32       71.44      3.46 o 
  -3   3  16      413.79      393.14      7.59 o 
  -2   3  16       28.71       29.50      2.93 o 
  -1   3  16      538.62      533.53      9.00 o 
   0   3  16      238.02      238.83      5.82 o 
   1   3  16       96.03      112.43      5.52 o 
   2   3  16        0.24        1.90      1.50 o 
   3   3  16      274.05      281.41      7.47 o 
   4   3  16      149.40      137.22      6.93 o 
   5   3  16      333.06      345.38     11.32 o 
   6   3  16        5.29        8.97      5.07 o 
   7   3  16       12.01       13.26      6.24 o 
  -8   4  16        1.78        1.50      2.17 o 
  -7   4  16        8.38        9.29      3.04 o 
  -6   4  16       56.15       57.59      3.40 o 
  -5   4  16      331.74      353.33      9.42 o 
  -4   4  16        6.50        5.64      1.74 o 
  -3   4  16       86.61       77.90      4.11 o 
  -2   4  16       40.32       46.59      2.91 o 
  -1   4  16      356.93      346.00      7.09 o 
   0   4  16       40.28       41.20      2.80 o 
   1   4  16      150.65      164.59      4.95 o 
   2   4  16       13.12       14.33      2.41 o 
   3   4  16      238.66      254.34      9.33 o 
   4   4  16       18.47       18.10      3.65 o 
   5   4  16        4.17        1.62      3.31 o 
   6   4  16        6.96        5.46      5.07 o 
  -8   5  16        1.33        1.85      2.32 o 
  -7   5  16        9.62       13.18      2.77 o 
  -6   5  16       83.98       88.55      4.07 o 
  -5   5  16       20.59       18.38      2.30 o 
  -4   5  16       17.90       18.84      2.27 o 
  -3   5  16      157.84      154.21      6.98 o 
  -2   5  16       13.00       11.59      1.95 o 
  -1   5  16       25.68       23.37      2.36 o 
   0   5  16       11.23        6.46      3.36 o 
   1   5  16      208.89      192.69      6.27 o 
   2   5  16        7.00       10.94      2.39 o 
   3   5  16        1.93        1.40      2.24 o 
   4   5  16      191.97      205.92      8.88 o 
   5   5  16       44.56       45.57      5.05 o 
   6   5  16       20.66       24.95      6.63 o 
  -7   6  16        1.18        1.38      2.23 o 
  -6   6  16        8.59        7.12      1.99 o 
  -5   6  16       46.23       48.00      3.20 o 
  -4   6  16       53.90       56.92      4.05 o 
  -3   6  16        3.29        1.22      1.49 o 
  -2   6  16        4.63        4.02      1.94 o 
  -1   6  16       64.71       68.99      4.04 o 
   0   6  16        1.92        4.51      1.94 o 
   1   6  16       69.27       56.23      3.81 o 
   2   6  16       95.08      104.60      6.44 o 
   3   6  16      190.37      173.05     10.33 o 
   4   6  16      106.46      120.79      7.27 o 
   5   6  16       21.39       24.59      4.48 o 
  -7   7  16        6.66       -0.31      2.74 o 
  -6   7  16       15.06       15.98      3.04 o 
  -5   7  16       15.22       20.62      2.91 o 
  -4   7  16       11.05       13.40      2.46 o 
  -3   7  16        0.19        3.05      1.82 o 
  -2   7  16       73.27       76.25      6.84 o 
  -1   7  16        3.29        3.76      2.09 o 
   0   7  16       37.36       32.75      4.04 o 
   1   7  16      109.15      111.73      6.20 o 
   2   7  16       12.21       12.53      3.27 o 
   3   7  16       37.98       38.33      4.82 o 
   4   7  16       32.54       25.29      4.54 o 
   5   7  16        8.26        8.10      3.55 o 
  -6   8  16       17.82       14.82      5.46 o 
  -5   8  16       22.56       29.51      3.36 o 
  -4   8  16       14.56       12.53      2.77 o 
  -3   8  16        0.27       -1.64      1.92 o 
  -2   8  16       75.30       84.54      4.86 o 
  -1   8  16       38.36       37.14      3.59 o 
   0   8  16      255.15      274.51     13.42 o 
   1   8  16       21.00       22.47      3.99 o 
   2   8  16       26.32       18.41      3.86 o 
   3   8  16       59.58       76.65      6.32 o 
   4   8  16       98.39       99.42      9.75 o 
  -4   9  16        3.83       10.27      4.87 o 
  -3   9  16       14.77       12.97      2.91 o 
  -2   9  16       50.17       58.60      7.42 o 
  -1   9  16       30.86       31.07      3.61 o 
   0   9  16       80.15       91.06      6.60 o 
   1   9  16        1.35       -1.15      3.31 o 
   2   9  16      301.08      319.71     12.48 o 
   3   9  16       21.58       17.55      6.24 o 
  -2  10  16        0.47        0.88      3.16 o 
  -1  10  16      109.10      117.79      5.92 o 
   0  10  16      224.81      250.72     10.47 o 
  -7   0  17       20.26       24.43      4.29 o 
  -5   0  17       28.92       30.07      3.86 o 
  -3   0  17      306.19      309.67      9.64 o 
  -1   0  17        5.96        4.79      2.33 o 
   1   0  17      224.84      208.05     10.92 o 
   3   0  17      416.59      419.01     12.48 o 
   5   0  17      162.71      168.43     12.09 o 
  -8   1  17        7.49        9.69      2.21 o 
  -7   1  17       31.36       33.53      2.92 o 
  -6   1  17       11.37       10.45      2.02 o 
  -5   1  17       38.97       38.26      2.91 o 
  -4   1  17       90.79       87.68      5.80 o 
  -3   1  17       59.09       60.18      3.24 o 
  -2   1  17      144.47      141.89      4.58 o 
  -1   1  17      389.44      366.31      7.54 o 
   0   1  17        0.63       -0.13      2.08 o 
   1   1  17      205.32      191.23      5.39 o 
   2   1  17       31.77       32.47      2.64 o 
   3   1  17       13.15       13.09      2.11 o 
   4   1  17        8.74        9.62      2.39 o 
   5   1  17      108.32      108.22      7.03 o 
   6   1  17       19.57       15.40      4.14 o 
  -8   2  17        0.02       -1.56      2.00 o 
  -7   2  17       12.39       12.70      2.25 o 
  -6   2  17       51.17       43.89      3.55 o 
  -5   2  17       76.17       75.58      3.70 o 
  -4   2  17      311.85      326.48      7.15 o 
  -3   2  17      264.70      265.43      6.37 o 
  -2   2  17       18.60       21.32      2.42 o 
  -1   2  17        0.03       -0.05      1.45 o 
   0   2  17       34.36       33.96      2.68 o 
   1   2  17       30.89       28.28      2.51 o 
   2   2  17       11.25       11.76      2.01 o 
   3   2  17       98.62       99.52      4.13 o 
   4   2  17      441.30      505.55     13.65 o 
   5   2  17       34.76       39.77      7.02 o 
   6   2  17       34.24       51.86      8.58 o 
  -8   3  17        0.16       -1.04      2.03 o 
  -7   3  17       82.49       67.59      3.83 o 
  -6   3  17        6.84        6.12      1.89 o 
  -5   3  17       99.43      106.72      4.37 o 
  -4   3  17       26.30       22.99      2.43 o 
  -3   3  17        0.61       -1.06      1.82 o 
  -2   3  17      134.59      124.24      4.86 o 
  -1   3  17       12.22       15.31      2.16 o 
   0   3  17      148.46      136.07      4.57 o 
   1   3  17        8.72       10.37      1.92 o 
   2   3  17      105.54       87.92      3.91 o 
   3   3  17        4.12        1.22      2.24 o 
   4   3  17        2.09        2.08      2.44 o 
   5   3  17       63.58       68.19      5.61 o 
   6   3  17      215.51      236.27     15.60 o 
  -8   4  17       57.09       55.08      4.42 o 
  -7   4  17       39.08       47.99      3.31 o 
  -6   4  17        0.19        1.86      1.68 o 
  -5   4  17       51.84       56.10      3.45 o 
  -4   4  17      231.96      221.43      6.30 o 
  -3   4  17        6.88        6.01      1.71 o 
  -2   4  17        5.73        4.02      1.68 o 
  -1   4  17       37.54       39.23      2.91 o 
   0   4  17      102.53      100.80      4.61 o 
   1   4  17        1.58        1.36      1.72 o 
   2   4  17       31.01       23.87      5.35 o 
   3   4  17       95.50       94.80      8.97 o 
   4   4  17       55.19       54.84      5.22 o 
   5   4  17        0.98        2.73      2.76 o 
   6   4  17       77.58       94.74     10.92 o 
  -7   5  17        2.20        3.51      2.29 o 
  -6   5  17      213.03      211.15      6.20 o 
  -5   5  17        9.08        6.67      1.91 o 
  -4   5  17       10.33       12.16      2.13 o 
  -3   5  17       53.30       61.17      3.45 o 
  -2   5  17      335.83      335.53      7.28 o 
  -1   5  17       12.51       11.82      2.39 o 
   0   5  17        3.38        5.19      1.94 o 
   1   5  17      318.58      295.73      8.96 o 
   2   5  17       38.73       36.91      3.38 o 
   3   5  17        0.69        1.60      3.12 o 
   4   5  17      106.37      101.21      6.83 o 
   5   5  17      104.34      120.00      7.55 o 
  -7   6  17        8.94       11.18      3.00 o 
  -6   6  17       98.55      103.28      4.59 o 
  -5   6  17       25.50       21.59      2.58 o 
  -4   6  17       27.72       30.15      2.77 o 
  -3   6  17       99.97       98.22      4.97 o 
  -2   6  17        4.54        5.95      3.15 o 
  -1   6  17      167.53      163.91      6.11 o 
   0   6  17       98.88       88.46      4.72 o 
   1   6  17       23.89       26.53      3.86 o 
   2   6  17       87.18       87.60      7.80 o 
   3   6  17      134.41      120.22      7.38 o 
   4   6  17       16.08       23.75      4.27 o 
   5   6  17        1.22        3.51      4.29 o 
  -6   7  17      133.04      138.65     13.45 o 
  -5   7  17      104.58      114.90      5.53 o 
  -4   7  17        0.84        0.78      2.17 o 
  -3   7  17      303.21      307.96      8.54 o 
  -2   7  17        0.08       -0.12      1.84 o 
  -1   7  17      187.04      183.22      6.70 o 
   0   7  17        0.77        0.95      2.26 o 
   1   7  17       12.65       10.91      2.74 o 
   2   7  17       16.58       15.33      9.16 o 
   3   7  17        2.64       -1.09      2.61 o 
   4   7  17        5.29        5.49      3.16 o 
  -5   8  17        0.01        1.83      2.41 o 
  -4   8  17        2.25        2.11      2.23 o 
  -3   8  17       93.77      100.10      5.32 o 
  -2   8  17       11.26        7.00      2.42 o 
  -1   8  17       69.44       67.35      4.63 o 
   0   8  17        9.48       10.40      2.77 o 
   1   8  17        0.14        0.96      2.61 o 
   2   8  17       12.99        9.07      5.65 o 
   3   8  17      193.80      205.69      9.88 o 
  -3   9  17        1.95        1.91      2.46 o 
  -2   9  17      117.65      116.50      5.84 o 
  -1   9  17       23.89       23.56      3.45 o 
   0   9  17       17.71       19.52      3.42 o 
   1   9  17      179.76      213.27     14.43 o 
  -8   0  18        0.91        0.49      2.61 o 
  -6   0  18        9.35       10.53      3.03 o 
  -4   0  18       66.01       59.09      4.94 o 
  -2   0  18      529.56      497.58     12.92 o 
   0   0  18     1239.76     1244.72     22.56 o 
   2   0  18      297.05      306.67      9.99 o 
   4   0  18        9.56        5.07      4.68 o 
   6   0  18       59.24       60.43      9.36 o 
  -8   1  18       31.39       28.58      3.11 o 
  -7   1  18        0.14        0.07      1.77 o 
  -6   1  18       32.82       29.62      2.82 o 
  -5   1  18      257.64      272.31      6.80 o 
  -4   1  18      211.39      193.11      5.65 o 
  -3   1  18       38.51       46.72      3.07 o 
  -2   1  18      455.87      465.97      8.77 o 
  -1   1  18       81.98       85.85      3.94 o 
   0   1  18      309.89      296.01      9.06 o 
   1   1  18        1.58        3.29      1.66 o 
   2   1  18      424.10      428.77      8.53 o 
   3   1  18      155.91      158.07      6.53 o 
   4   1  18      197.33      227.21      7.50 o 
   5   1  18       12.94       14.82      5.85 o 
   6   1  18        0.21        0.78      4.68 o 
  -8   2  18       10.09        8.23      2.62 o 
  -7   2  18        0.18       -0.32      1.80 o 
  -6   2  18       84.62       86.09      4.13 o 
  -5   2  18       36.25       31.68      2.82 o 
  -4   2  18      126.85      128.34      6.45 o 
  -3   2  18      108.89      112.17      4.38 o 
  -2   2  18      222.78      245.56      7.71 o 
  -1   2  18        7.47       10.47      2.04 o 
   0   2  18      235.03      235.57      6.15 o 
   1   2  18      418.17      413.14      8.31 o 
   2   2  18       36.69       36.46      2.93 o 
   3   2  18       57.97       72.71      3.75 o 
   4   2  18       22.63       18.90      5.65 o 
   5   2  18       30.67       26.51      7.02 o 
  -7   3  18       66.82       66.15      4.45 o 
  -6   3  18        0.06        1.30      1.77 o 
  -5   3  18        0.20        0.13      1.48 o 
  -4   3  18       17.73       21.42      2.52 o 
  -3   3  18        3.97        6.81      1.98 o 
  -2   3  18       62.96       56.15      3.34 o 
  -1   3  18      222.82      225.65      7.37 o 
   0   3  18       43.81       48.06      3.29 o 
   1   3  18       48.96       37.35      3.01 o 
   2   3  18       54.74       54.69      3.93 o 
   3   3  18      652.17      670.67     16.43 o 
   4   3  18        6.28        7.96      3.17 o 
   5   3  18       87.33       84.61     10.14 o 
  -7   4  18       15.29       15.42      2.60 o 
  -6   4  18      136.13      157.19      5.45 o 
  -5   4  18       28.55       26.91      2.76 o 
  -4   4  18        7.54        4.52      2.19 o 
  -3   4  18      169.38      177.22      5.59 o 
  -2   4  18        0.27        2.05      1.56 o 
  -1   4  18       53.77       51.91      3.25 o 
   0   4  18       18.18       12.36      2.19 o 
   1   4  18      382.95      376.06     15.95 o 
   2   4  18       35.22       34.40      3.36 o 
   3   4  18       58.69       64.20      5.33 o 
   4   4  18      107.53      123.98      7.38 o 
   5   4  18      185.38      192.30     13.84 o 
  -7   5  18       45.63       39.83      4.04 o 
  -6   5  18       90.26      101.84      4.57 o 
  -5   5  18       29.64       31.33      2.95 o 
  -4   5  18       37.19       37.91      3.10 o 
  -3   5  18       56.70       58.15      3.49 o 
  -2   5  18      115.93      123.38      4.66 o 
  -1   5  18      416.83      421.81     10.01 o 
   0   5  18        6.43        5.29      2.24 o 
   1   5  18        0.26        1.21      2.09 o 
   2   5  18      100.34      108.85      6.83 o 
   3   5  18      135.82      143.64      7.77 o 
   4   5  18       51.59       51.41      5.53 o 
  -6   6  18        4.64        1.74      2.42 o 
  -5   6  18      125.35      129.01      5.11 o 
  -4   6  18        0.58        3.98      2.09 o 
  -3   6  18       89.80       82.81      4.85 o 
  -2   6  18       50.67       43.66      3.83 o 
  -1   6  18        5.19        2.08      2.09 o 
   0   6  18      205.18      213.86      7.18 o 
   1   6  18      228.18      248.13      7.69 o 
   2   6  18      111.38      119.85     16.77 o 
   3   6  18        0.92        0.58      2.76 o 
   4   6  18       20.70       18.71      5.46 o 
  -5   7  18       54.47       63.16      4.63 o 
  -4   7  18       60.38       70.92      7.25 o 
  -3   7  18      225.93      230.41      7.63 o 
  -2   7  18       17.88       21.29      3.15 o 
  -1   7  18        0.02       -0.26      2.00 o 
   0   7  18      118.73      127.14      5.89 o 
   1   7  18       68.27       62.72      7.02 o 
   2   7  18      195.56      197.99      9.36 o 
   3   7  18        9.68        8.19      5.07 o 
  -4   8  18        3.30        2.73      3.51 o 
  -3   8  18        2.20        2.48      2.35 o 
  -2   8  18       41.99       44.30      4.04 o 
  -1   8  18      241.96      259.62     10.92 o 
   0   8  18      131.42      154.83      9.55 o 
   1   8  18       30.58       27.70      4.59 o 
  -7   0  19        8.25        3.86      2.88 o 
  -5   0  19      304.17      297.69     10.43 o 
  -3   0  19      241.50      267.55     15.21 o 
  -1   0  19      473.60      496.02     13.35 o 
   1   0  19      259.23      272.37     11.50 o 
   3   0  19       61.52       72.60      9.55 o 
   5   0  19      185.41      221.07     14.43 o 
  -7   1  19       47.46       53.15      4.56 o 
  -6   1  19       22.91       21.67      2.76 o 
  -5   1  19        5.94        5.71      2.83 o 
  -4   1  19       54.38       47.79      3.31 o 
  -3   1  19      862.19      862.55     13.04 o 
  -2   1  19      160.48      193.44      5.83 o 
  -1   1  19       18.49       17.44      2.42 o 
   0   1  19       12.70       16.97      2.64 o 
   1   1  19       13.99       13.10      2.24 o 
   2   1  19       73.24       76.93      4.00 o 
   3   1  19      122.84      108.77      5.06 o 
   4   1  19        1.55        1.20      2.39 o 
   5   1  19        5.96        3.90      5.07 o 
  -7   2  19        4.62        3.43      2.04 o 
  -6   2  19      165.58      174.27      5.79 o 
  -5   2  19      223.26      237.09      6.62 o 
  -4   2  19        0.46        1.84      1.74 o 
  -3   2  19       23.11       28.18      2.82 o 
  -2   2  19      133.86      136.46      5.00 o 
  -1   2  19      122.77      118.96      4.61 o 
   0   2  19       84.87       84.40      4.12 o 
   1   2  19       14.46        8.64      2.10 o 
   2   2  19      172.66      178.28      7.60 o 
   3   2  19        8.87        3.96      2.72 o 
   4   2  19       87.45       99.52      6.65 o 
   5   2  19       70.99       66.28      9.36 o 
  -7   3  19        0.11        1.19      1.93 o 
  -6   3  19        0.03        2.00      1.85 o 
  -5   3  19        2.19        0.25      1.65 o 
  -4   3  19      255.70      247.65      7.71 o 
  -3   3  19       11.24       13.89      2.33 o 
  -2   3  19      343.48      355.67      7.97 o 
  -1   3  19       26.68       25.55      2.82 o 
   0   3  19      274.71      286.25      7.08 o 
   1   3  19      175.57      183.33     11.48 o 
   2   3  19       15.17       17.41      4.01 o 
   3   3  19       31.59       35.64      4.59 o 
   4   3  19       93.15       78.98      8.97 o 
  -6   4  19      169.49      174.76      5.88 o 
  -5   4  19      107.00      121.43      4.96 o 
  -4   4  19      171.06      182.27      5.84 o 
  -3   4  19        7.53        6.56      2.17 o 
  -2   4  19      113.79      107.93      6.06 o 
  -1   4  19        5.32        5.78      1.93 o 
   0   4  19       32.34       37.12      6.54 o 
   1   4  19       64.46       52.97      4.67 o 
   2   4  19      242.71      247.60      7.80 o 
   3   4  19       37.58       41.47      4.94 o 
   4   4  19       79.10       81.20     19.10 o 
  -6   5  19       12.01       12.85      2.74 o 
  -5   5  19       41.27       35.84      3.24 o 
  -4   5  19       53.47       59.35      4.95 o 
  -3   5  19      273.91      277.40      8.29 o 
  -2   5  19        0.25        2.43      2.05 o 
  -1   5  19        7.79       11.43      2.54 o 
   0   5  19       91.02       87.07      4.92 o 
   1   5  19        3.14        3.01      2.32 o 
   2   5  19        6.87        6.24      3.03 o 
   3   5  19        1.18        0.02      2.52 o 
  -5   6  19      197.79      192.68      9.26 o 
  -4   6  19       13.40       15.64      2.91 o 
  -3   6  19        1.54        1.40      2.00 o 
  -2   6  19        3.87        3.15      2.29 o 
  -1   6  19      133.73      144.51      6.28 o 
   0   6  19       19.72       17.67      3.15 o 
   1   6  19       99.71      100.77      5.47 o 
   2   6  19       77.91       75.25      6.32 o 
  -3   7  19      224.18      241.51     13.09 o 
  -2   7  19       88.01      103.95      5.55 o 
  -1   7  19       15.56       14.74      3.00 o 
   0   7  19       70.31       80.12      5.08 o 
   1   7  19      125.63      155.24      8.65 o 
  -6   0  20       64.97       64.24      9.16 o 
  -4   0  20       91.98       92.62      6.32 o 
  -2   0  20       11.45        7.41      3.03 o 
   0   0  20      197.45      213.81      8.93 o 
   2   0  20        4.42        3.62      5.85 o 
   4   0  20       10.54        5.46      5.46 o 
  -6   1  20      102.62      107.83      4.91 o 
  -5   1  20        8.36        6.94      2.24 o 
  -4   1  20        1.42        2.37      1.88 o 
  -3   1  20       17.29       21.53      2.68 o 
  -2   1  20       47.68       47.24      5.52 o 
  -1   1  20       46.88       39.80      3.26 o 
   0   1  20        7.91        7.32      2.29 o 
   1   1  20      123.61      140.63      5.26 o 
   2   1  20      264.99      296.31      7.51 o 
   3   1  20       14.72       17.81      2.68 o 
   4   1  20       36.05       40.16      8.19 o 
  -6   2  20        6.11        5.99      2.70 o 
  -5   2  20       69.54       68.38      4.02 o 
  -4   2  20       41.29       33.97      3.10 o 
  -3   2  20      190.81      202.61      8.33 o 
  -2   2  20        5.37        4.47      1.88 o 
  -1   2  20      248.71      230.58      6.56 o 
   0   2  20       51.59       40.00      3.25 o 
   1   2  20       35.45       40.33      3.25 o 
   2   2  20       16.80       20.34      2.90 o 
   3   2  20      125.85      121.35      7.38 o 
  -6   3  20        0.45        0.88      1.99 o 
  -5   3  20       92.99       91.38      4.52 o 
  -4   3  20       26.05       34.62      3.19 o 
  -3   3  20       93.15       91.09      4.46 o 
  -2   3  20        5.86        6.85      2.08 o 
  -1   3  20      137.71      150.44      5.39 o 
   0   3  20        7.59       10.74      2.21 o 
   1   3  20      876.50      904.19     17.73 o 
   2   3  20        7.00        6.57      3.57 o 
   3   3  20       60.15       65.63      5.90 o 
  -5   4  20       83.47       86.90      4.51 o 
  -4   4  20        0.16        3.01      2.04 o 
  -3   4  20      213.86      208.95      6.37 o 
  -2   4  20        0.00        2.57      1.86 o 
  -1   4  20      169.63      180.40     10.69 o 
   0   4  20       12.82       14.95      2.98 o 
   1   4  20      119.54      137.56      7.70 o 
   2   4  20       57.89       66.03      5.88 o 
   3   4  20      258.11      284.23     14.82 o 
  -4   5  20        0.00        2.65      1.98 o 
  -3   5  20        0.09        0.27      2.12 o 
  -2   5  20        0.44       -1.84      1.84 o 
  -1   5  20       39.05       29.87      3.56 o 
   0   5  20      202.25      214.95      7.58 o 
   1   5  20      213.58      215.55      7.52 o 
   2   5  20      484.48      544.68     21.44 o 
  -3   6  20        0.73       -2.04      2.32 o 
  -2   6  20       10.56       13.69      2.85 o 
  -1   6  20       49.11       51.08      4.33 o 
   0   6  20      140.20      148.88      6.56 o 
  -5   0  21       14.48       17.13      3.83 o 
  -3   0  21        8.90       11.31      3.58 o 
  -1   0  21       14.50       15.07      3.71 o 
   1   0  21     1443.57     1515.62     27.90 o 
  -5   1  21      428.07      440.38     10.94 o 
  -4   1  21      327.50      318.27      8.07 o 
  -3   1  21       78.27       82.63      4.33 o 
  -2   1  21        0.45       -1.47      2.28 o 
  -1   1  21      137.35      134.67      5.35 o 
   0   1  21        2.24        2.42      2.01 o 
   1   1  21        2.44        4.95      2.27 o 
   2   1  21       38.33       37.06      3.47 o 
  -5   2  21       70.21       76.88      6.05 o 
  -4   2  21        6.89        8.50      2.25 o 
  -3   2  21      407.58      419.39      9.23 o 
  -2   2  21       15.47       15.97      2.63 o 
  -1   2  21        1.75        4.28      2.13 o 
   0   2  21      507.58      523.62     10.43 o 
   1   2  21      187.82      204.21      6.49 o 
   2   2  21      488.51      565.47     12.50 o 
  -4   3  21      186.97      203.44     10.13 o 
  -3   3  21      287.65      322.52      9.37 o 
  -2   3  21        0.11        3.94      1.99 o 
  -1   3  21      385.39      404.63     10.30 o 
   0   3  21       50.52       60.22      3.89 o 
   1   3  21        1.80        2.40      2.46 o 
   2   3  21        5.42        2.36      3.70 o 
  -3   4  21      211.87      235.11      8.84 o 
  -2   4  21      293.45      308.24      7.92 o 
  -1   4  21       32.28       37.88      3.87 o 
   0   4  21        0.65        1.92      2.46 o 
   1   4  21      231.43      285.35     14.43 o 
  -1   5  21        5.05        0.78      4.29 o 
  -2   0  22      140.26      127.53      7.70 o 
   0   0  22      172.25      189.00     15.40 o 
  -3   1  22       94.37      104.69      7.44 o 
  -2   1  22       31.60       26.33      3.16 o 
  -1   1  22       10.12       12.19      2.63 o 
   0   1  22       12.04       10.57      2.47 o 
  -2   2  22        7.04        4.99      2.62 o 
  -1   2  22      137.25      158.21      6.86 o 
   0   2  22       18.06       19.49      4.11 o 
                                                 
